# Supplementary material for: (3,5,5,6,8,8-Hexamethyl-5,6,7,8-tetra­hydro­naphthalen-2-yl)methanol: a possible metabolite of the synthetic musk fragrance AHTN
Source: Acta Crystallogr Sect E Struct Rep Online. 2011 May 20;67(Pt 6):o1462–3. doi: 10.1107/S1600536811018009 (PMC3120335; doi:10.1107/S1600536811018009)
Supplement: Supplementary file 1 [file e-67-o1462-sup1.cif]

##############################################################################
#                                                                            #
# This CIF contains the data in a paper accepted for publication in          #
# Acta Crystallographica Section E. It conforms to the requirements of       #
# Notes for Authors for Acta Crystallographica Section E, and has been       #
# peer reviewed under the auspices of the IUCr Commission on Journals.       #
#                                                                            #
# Full details of the Crystallographic Information File format               #
# are given in the paper "The Crystallographic Information File (CIF):       #
# a New Standard Archive File for Crystallography" by S. R. Hall, F. H.      #
# Allen and I. D. Brown [Acta Cryst. (1991), A47, 655-685].                  #
#                                                                            #
# The current version of the core CIF dictionary is obtainable from          #
# ftp://ftp.iucr.org/pub/cif_core.dic.                                       #
#                                                                            #
# Software is freely available for graphical display of the structure(s)     #
# in this CIF. For information consult the CIF software page                 #
# http://www.iucr.org/resources/cif/software.                                #
#                                                                            #
# This file may be used for bona fide research purposes within the           #
# scientific community so long as proper attribution is given to the journal # 
# article from which it was obtained.                                        #
#                                                                            #
##############################################################################
data_I
_audit_creation_method     SHELXL-97
_chemical_name_systematic
;
(3,5,5,6,8,8-Hexamethyl-5,6,7,8-tetrahydronaphthalen-2-yl)methanol
;
_chemical_name_common     ?
_chemical_formula_moiety     'C17 H26 O'
_chemical_formula_sum     'C17 H26 O'
_chemical_formula_iupac     'C17 H26 O'
_chemical_formula_weight     246.38
_chemical_melting_point     ?
_symmetry_cell_setting     orthorhombic
_symmetry_space_group_name_H-M     'P n 21 a'
_symmetry_space_group_name_Hall     'P -2ac -2n'
loop_
    _symmetry_equiv_pos_as_xyz
    'x, y, z'
    'x+1/2, y, -z+1/2'
    '-x+1/2, y+1/2, z+1/2'
    '-x, y+1/2, -z'
_cell_length_a     17.6364(7)
_cell_length_b     29.0183(15)
_cell_length_c     11.6701(5)
_cell_angle_alpha     90.00
_cell_angle_beta     90.00
_cell_angle_gamma     90.00
_cell_volume     5972.5(5)
_cell_formula_units_Z     16
_cell_measurement_reflns_used     20214
_cell_measurement_theta_min     1.41
_cell_measurement_theta_max     25.57
_cell_measurement_temperature     120(2)
_exptl_crystal_description     'plate'
_exptl_crystal_colour     'colourless'
_exptl_crystal_size_max     0.60
_exptl_crystal_size_mid     0.60
_exptl_crystal_size_min     0.07
_exptl_crystal_density_diffrn     1.096
_exptl_crystal_density_meas     ?
_exptl_crystal_density_method     'not measured'
_exptl_crystal_F_000     2176
_exptl_absorpt_coefficient_mu     0.065
_exptl_absorpt_correction_type     integration
_exptl_absorpt_process_details     '(X-RED; Stoe & Cie, 2005)'
_exptl_absorpt_correction_T_min     0.9545
_exptl_absorpt_correction_T_max     0.9937
_diffrn_ambient_temperature     120(2)
_diffrn_radiation_type     'Mo K\a'
_diffrn_radiation_wavelength     0.71073
_diffrn_radiation_monochromator     'plane graphite'
_diffrn_measurement_device_type     'Stoe IPDS 2'
_diffrn_measurement_device     '2-circle goniometer'
_diffrn_measurement_method     'rotation method'
_diffrn_detector_area_resol_mean     6.67
_diffrn_reflns_number     23401
_diffrn_reflns_av_R_equivalents     0.0819
_diffrn_reflns_av_sigmaI/netI     0.0499
_diffrn_reflns_theta_min     1.88
_diffrn_reflns_theta_max     25.21
_diffrn_reflns_theta_full     25.21
_diffrn_measured_fraction_theta_max     0.989
_diffrn_measured_fraction_theta_full     0.989
_diffrn_reflns_limit_h_min     -20
_diffrn_reflns_limit_h_max     21
_diffrn_reflns_limit_k_min     -30
_diffrn_reflns_limit_k_max     34
_diffrn_reflns_limit_l_min     -13
_diffrn_reflns_limit_l_max     12
_diffrn_standards_decay_%     0
_reflns_number_total     5436
_reflns_number_gt     4395
_reflns_threshold_expression     I>2\s(I)
_refine_ls_structure_factor_coef     Fsqd
_refine_ls_matrix_type     full
_refine_ls_R_factor_all     0.0727
_refine_ls_R_factor_gt     0.0607
_refine_ls_wR_factor_gt     0.1649
_refine_ls_wR_factor_ref     0.1733
_refine_ls_goodness_of_fit_ref     1.074
_refine_ls_restrained_S_all     1.072
_refine_ls_number_reflns     5436
_refine_ls_number_parameters     708
_refine_ls_number_restraints     25
_refine_ls_hydrogen_treatment     constr
_refine_ls_weighting_scheme     calc
_refine_ls_weighting_details
         'calc w=1/[\s^2^(Fo^2^)+(0.1090P)^2^+1.1745P] where P=(Fo^2^+2Fc^2^)/3'
_atom_sites_solution_hydrogens     geom
_atom_sites_solution_primary     direct
_atom_sites_solution_secondary     difmap
_refine_ls_shift/su_max     0.001
_refine_ls_shift/su_mean     0.000
_refine_diff_density_max     0.539
_refine_diff_density_min     -0.411
_refine_ls_extinction_method     none
_refine_ls_extinction_coef     ?
_refine_ls_abs_structure_details     ?
_refine_ls_abs_structure_Flack     ?
loop_
    _atom_type_symbol
    _atom_type_description
    _atom_type_scat_dispersion_real
    _atom_type_scat_dispersion_imag
    _atom_type_scat_source
    'C' 'C' 0.0033 0.0000
                         'International Tables Vol C Tables 4.2.6.8 and 6.1.1.4'
    'H' 'H' 0.0000 0.0000
                         'International Tables Vol C Tables 4.2.6.8 and 6.1.1.4'
    'O' 'O' 0.0106 0.0000
                         'International Tables Vol C Tables 4.2.6.8 and 6.1.1.4'
_computing_data_collection     'X-AREA (Stoe & Cie, 2005)'
_computing_cell_refinement     'X-AREA (Stoe & Cie, 2005)'
_computing_data_reduction     'X-RED32 (Stoe & Cie, 2005)'
_computing_structure_solution     'SHELXS97 (Sheldrick, 2008)'
_computing_structure_refinement     'SHELXL97 (Sheldrick, 2008)'
_computing_molecular_graphics     'ORTEP-3 (Farrugia, 1997)'
_computing_publication_material     'SHELXL97 (Sheldrick, 2008)'
loop_
    _atom_site_type_symbol
    _atom_site_label
    _atom_site_fract_x
    _atom_site_fract_y
    _atom_site_fract_z
    _atom_site_U_iso_or_equiv
    _atom_site_adp_type
    _atom_site_calc_flag
    _atom_site_refinement_flags
    _atom_site_occupancy
    _atom_site_symmetry_multiplicity
    _atom_site_disorder_assembly
    _atom_site_disorder_group
    C C1 1.0423(2) 0.11509(17) 0.0704(4) 0.0325(10) Uani d . 1 1 . .
    H H1B 1.0832 0.1050 0.0178 0.039 Uiso calc R 1 1 . .
    H H1A 1.0251 0.0878 0.1141 0.039 Uiso calc R 1 1 . .
    C C2 1.0733(2) 0.15044(16) 0.1521(4) 0.0279(9) Uani d . 1 1 A .
    C C3 1.1318(2) 0.13801(17) 0.2277(4) 0.0289(9) Uani d . 1 1 . .
    C C4 1.1599(2) 0.17084(17) 0.3015(4) 0.0300(9) Uani d . 1 1 . .
    H H4A 1.2006 0.1624 0.3506 0.036 Uiso calc R 1 1 . .
    C C5 1.1318(2) 0.21608(17) 0.3082(4) 0.0314(10) Uani d . 1 1 . .
    C C6 1.1672(2) 0.24844(17) 0.3991(4) 0.0359(10) Uani d . 1 1 . .
    C C7 1.1305(4) 0.2969(2) 0.3948(7) 0.087(3) Uani d D 1 1 . .
    H H7 1.1591 0.3118 0.3307 0.105 Uiso calc R 1 1 . .
    C C8 1.0509(3) 0.2989(2) 0.3519(5) 0.0421(17) Uani d PD 0.70 1 A .
    H H8A 1.0360 0.3317 0.3461 0.051 Uiso calc PR 0.50 1 . .
    H H8B 1.0177 0.2844 0.4099 0.051 Uiso calc PR 0.50 1 . .
    C C8A 1.0866(10) 0.3115(4) 0.2919(12) 0.060(5) Uiso d PD 0.30 1 A 1
    C C9 1.0355(2) 0.27644(16) 0.2392(4) 0.0363(10) Uani d D 1 1 . .
    C C10 1.0722(2) 0.22849(16) 0.2345(4) 0.0287(9) Uani d . 1 1 A .
    C C11 1.0453(2) 0.19542(17) 0.1564(4) 0.0315(9) Uani d . 1 1 . .
    H H11A 1.0064 0.2040 0.1044 0.038 Uiso calc R 1 1 A .
    C C12 1.1617(3) 0.08893(17) 0.2306(4) 0.0355(10) Uani d . 1 1 . .
    H H12A 1.1854 0.0815 0.1569 0.043 Uiso calc R 1 1 . .
    H H12B 1.1197 0.0676 0.2449 0.043 Uiso calc R 1 1 . .
    H H12C 1.1994 0.0860 0.2919 0.043 Uiso calc R 1 1 . .
    C C13 1.1584(4) 0.2263(3) 0.5159(5) 0.0618(17) Uani d . 1 1 . .
    H H13A 1.1752 0.1941 0.5121 0.074 Uiso calc R 1 1 . .
    H H13B 1.1051 0.2274 0.5391 0.074 Uiso calc R 1 1 . .
    H H13C 1.1893 0.2430 0.5719 0.074 Uiso calc R 1 1 . .
    C C14 1.2516(3) 0.25524(19) 0.3718(4) 0.0389(11) Uani d . 1 1 . .
    H H14A 1.2570 0.2677 0.2942 0.047 Uiso calc R 1 1 . .
    H H14B 1.2779 0.2255 0.3767 0.047 Uiso calc R 1 1 . .
    H H14C 1.2738 0.2768 0.4271 0.047 Uiso calc R 1 1 . .
    C C15 1.1490(3) 0.3283(2) 0.4946(5) 0.0536(14) Uani d . 1 1 . .
    H H15A 1.2034 0.3351 0.4946 0.064 Uiso calc R 1 1 . .
    H H15B 1.1354 0.3129 0.5665 0.064 Uiso calc R 1 1 . .
    H H15C 1.1203 0.3570 0.4873 0.064 Uiso calc R 1 1 . .
    C C16 1.0551(4) 0.3039(2) 0.1311(6) 0.0597(17) Uani d . 1 1 A .
    H H16A 1.1101 0.3080 0.1262 0.072 Uiso calc R 1 1 . .
    H H16B 1.0305 0.3342 0.1345 0.072 Uiso calc R 1 1 . .
    H H16C 1.0371 0.2872 0.0634 0.072 Uiso calc R 1 1 . .
    C C17 0.9491(3) 0.2727(2) 0.2425(8) 0.080(3) Uani d . 1 1 A .
    H H17A 0.9269 0.3036 0.2471 0.096 Uiso calc R 1 1 . .
    H H17B 0.9337 0.2547 0.3097 0.096 Uiso calc R 1 1 . .
    H H17C 0.9311 0.2573 0.1728 0.096 Uiso calc R 1 1 . .
    C C18 0.8604(2) 0.14025(18) 0.2550(4) 0.0341(10) Uani d . 1 1 . .
    H H18B 0.8111 0.1439 0.2946 0.041 Uiso calc R 1 1 . .
    H H18A 0.8916 0.1677 0.2730 0.041 Uiso calc R 1 1 . .
    C C19 0.9001(2) 0.09740(16) 0.3011(4) 0.0284(9) Uani d . 1 1 B .
    C C20 0.9564(2) 0.10026(16) 0.3867(4) 0.0306(9) Uani d . 1 1 . .
    C C21 0.9910(2) 0.05958(17) 0.4202(4) 0.0323(9) Uani d . 1 1 . .
    H H21A 1.0298 0.0614 0.4765 0.039 Uiso calc R 1 1 . .
    C C22 0.9727(2) 0.01548(17) 0.3769(4) 0.0309(9) Uani d . 1 1 . .
    C C23 1.0186(3) -0.02688(18) 0.4187(4) 0.0367(10) Uani d . 1 1 . .
    C C24 0.9901(4) -0.0705(2) 0.3630(8) 0.098(3) Uani d D 1 1 . .
    H H24 0.9470 -0.0762 0.4170 0.118 Uiso calc R 1 1 . .
    C C25 0.9444(4) -0.0682(3) 0.2578(6) 0.042(3) Uani d PD 0.50 1 B .
    H H25A 0.9209 -0.0988 0.2459 0.051 Uiso calc PR 0.50 1 . .
    H H25B 0.9794 -0.0629 0.1928 0.051 Uiso calc PR 0.50 1 . .
    C C25A 0.9119(5) -0.0724(2) 0.3193(11) 0.051(3) Uani d PD 0.50 1 B 1
    C C26 0.8838(3) -0.03345(17) 0.2509(4) 0.0420(12) Uani d D 1 1 . .
    C C27 0.9135(2) 0.01311(17) 0.2964(4) 0.0307(9) Uani d . 1 1 B .
    C C28 0.8802(2) 0.05400(18) 0.2594(4) 0.0324(10) Uani d . 1 1 . .
    H H28A 0.8417 0.0522 0.2026 0.039 Uiso calc R 1 1 B .
    C C29 0.9786(2) 0.14571(17) 0.4411(4) 0.0324(10) Uani d . 1 1 . .
    H H29A 0.9335 0.1604 0.4739 0.039 Uiso calc R 1 1 . .
    H H29B 1.0008 0.1659 0.3829 0.039 Uiso calc R 1 1 . .
    H H29C 1.0158 0.1402 0.5019 0.039 Uiso calc R 1 1 . .
    C C30 1.1019(3) -0.0198(2) 0.3880(5) 0.0467(12) Uani d . 1 1 . .
    H H30A 1.1199 0.0092 0.4216 0.056 Uiso calc R 1 1 . .
    H H30B 1.1073 -0.0185 0.3045 0.056 Uiso calc R 1 1 . .
    H H30C 1.1319 -0.0455 0.4182 0.056 Uiso calc R 1 1 . .
    C C31 1.0124(3) -0.0302(2) 0.5490(5) 0.0576(15) Uani d . 1 1 . .
    H H31A 0.9588 -0.0298 0.5714 0.069 Uiso calc R 1 1 . .
    H H31B 1.0386 -0.0040 0.5841 0.069 Uiso calc R 1 1 . .
    H H31C 1.0358 -0.0590 0.5751 0.069 Uiso calc R 1 1 . .
    C C32 1.0325(3) -0.1150(2) 0.3871(7) 0.0645(18) Uani d . 1 1 . .
    H H32A 1.0527 -0.1142 0.4653 0.077 Uiso calc R 1 1 . .
    H H32B 1.0743 -0.1183 0.3325 0.077 Uiso calc R 1 1 . .
    H H32C 0.9977 -0.1411 0.3792 0.077 Uiso calc R 1 1 . .
    C C33 0.8031(5) -0.0404(3) 0.2966(8) 0.114(4) Uani d . 1 1 B .
    H H33A 0.8048 -0.0450 0.3797 0.137 Uiso calc R 1 1 . .
    H H33B 0.7804 -0.0675 0.2601 0.137 Uiso calc R 1 1 . .
    H H33C 0.7725 -0.0131 0.2791 0.137 Uiso calc R 1 1 . .
    C C34 0.8796(4) -0.0339(2) 0.1222(5) 0.0617(16) Uani d . 1 1 B .
    H H34A 0.8631 -0.0643 0.0960 0.074 Uiso calc R 1 1 . .
    H H34B 0.9298 -0.0270 0.0904 0.074 Uiso calc R 1 1 . .
    H H34C 0.8433 -0.0105 0.0965 0.074 Uiso calc R 1 1 . .
    C C35 0.7242(2) 0.09058(17) -0.0723(4) 0.0329(10) Uani d . 1 1 . .
    H H35B 0.7426 0.1175 -0.1164 0.039 Uiso calc R 1 1 . .
    H H35A 0.6832 0.1012 -0.0207 0.039 Uiso calc R 1 1 . .
    C C36 0.6934(2) 0.05468(17) -0.1537(4) 0.0299(9) Uani d . 1 1 C .
    C C37 0.6355(2) 0.06730(17) -0.2310(4) 0.0302(9) Uani d . 1 1 . .
    C C38 0.6083(2) 0.03406(16) -0.3057(4) 0.0293(9) Uani d . 1 1 . .
    H H38A 0.5679 0.0422 -0.3554 0.035 Uiso calc R 1 1 . .
    C C39 0.6374(2) -0.01113(17) -0.3120(4) 0.0294(9) Uani d . 1 1 . .
    C C40 0.6040(2) -0.04378(17) -0.4024(4) 0.0347(10) Uani d . 1 1 . .
    C C41 0.6475(5) -0.0890(3) -0.4092(9) 0.134(5) Uani d D 1 1 . .
    H H41 0.6927 -0.0770 -0.4516 0.161 Uiso calc R 1 1 . .
    C C42 0.6868(5) -0.1032(2) -0.3058(7) 0.031(2) Uani d PD 0.50 1 C .
    H H42A 0.7196 -0.1295 -0.3273 0.037 Uiso calc PR 0.50 1 . .
    H H42B 0.6478 -0.1155 -0.2529 0.037 Uiso calc PR 0.50 1 . .
    C C42A 0.7184(5) -0.0948(4) -0.3478(6) 0.041(2) Uani d PD 0.50 1 C 1
    C C43 0.7335(2) -0.07171(16) -0.2398(4) 0.0334(10) Uani d D 1 1 . .
    C C44 0.6960(2) -0.02344(16) -0.2365(4) 0.0279(9) Uani d . 1 1 C .
    C C45 0.7219(2) 0.00992(17) -0.1582(4) 0.0300(9) Uani d . 1 1 . .
    H H45A 0.7609 0.0015 -0.1060 0.036 Uiso calc R 1 1 C .
    C C46 0.6049(2) 0.11608(18) -0.2334(4) 0.0352(10) Uani d . 1 1 . .
    H H46A 0.6467 0.1377 -0.2464 0.042 Uiso calc R 1 1 . .
    H H46B 0.5804 0.1231 -0.1600 0.042 Uiso calc R 1 1 . .
    H H46C 0.5677 0.1190 -0.2955 0.042 Uiso calc R 1 1 . .
    C C47 0.6092(3) -0.0211(2) -0.5203(4) 0.0535(14) Uani d . 1 1 . .
    H H47A 0.6613 -0.0106 -0.5336 0.064 Uiso calc R 1 1 . .
    H H47B 0.5747 0.0053 -0.5235 0.064 Uiso calc R 1 1 . .
    H H47C 0.5951 -0.0435 -0.5795 0.064 Uiso calc R 1 1 . .
    C C48 0.5201(3) -0.0526(2) -0.3749(5) 0.0513(14) Uani d . 1 1 . .
    H H48A 0.4928 -0.0232 -0.3724 0.062 Uiso calc R 1 1 . .
    H H48B 0.5159 -0.0680 -0.3004 0.062 Uiso calc R 1 1 . .
    H H48C 0.4980 -0.0723 -0.4344 0.062 Uiso calc R 1 1 . .
    C C49 0.6235(3) -0.1245(2) -0.4957(6) 0.0561(15) Uani d . 1 1 . .
    H H49A 0.6555 -0.1220 -0.5641 0.067 Uiso calc R 1 1 . .
    H H49B 0.5704 -0.1193 -0.5169 0.067 Uiso calc R 1 1 . .
    H H49C 0.6289 -0.1553 -0.4625 0.067 Uiso calc R 1 1 . .
    C C50 0.7243(5) -0.0956(2) -0.1244(6) 0.079(2) Uani d . 1 1 C .
    H H50A 0.7436 -0.1271 -0.1295 0.094 Uiso calc R 1 1 . .
    H H50B 0.6705 -0.0963 -0.1035 0.094 Uiso calc R 1 1 . .
    H H50C 0.7527 -0.0786 -0.0658 0.094 Uiso calc R 1 1 . .
    C C51 0.8185(3) -0.0658(2) -0.2623(9) 0.081(3) Uani d . 1 1 C .
    H H51A 0.8259 -0.0508 -0.3368 0.097 Uiso calc R 1 1 . .
    H H51B 0.8431 -0.0961 -0.2627 0.097 Uiso calc R 1 1 . .
    H H51C 0.8408 -0.0467 -0.2019 0.097 Uiso calc R 1 1 . .
    C C52 0.9070(2) 0.06585(18) -0.2549(4) 0.0338(10) Uani d . 1 1 . .
    H H52A 0.8759 0.0387 -0.2757 0.041 Uiso calc R 1 1 . .
    H H52B 0.9567 0.0626 -0.2934 0.041 Uiso calc R 1 1 . .
    C C53 0.8683(2) 0.10894(17) -0.2996(4) 0.0305(9) Uani d . 1 1 D .
    C C54 0.8123(2) 0.10775(17) -0.3844(4) 0.0313(9) Uani d . 1 1 . .
    C C55 0.7780(2) 0.14903(18) -0.4168(4) 0.0335(10) Uani d . 1 1 . .
    H H55A 0.7383 0.1478 -0.4717 0.040 Uiso calc R 1 1 . .
    C C56 0.7988(2) 0.19264(17) -0.3728(4) 0.0304(9) Uani d . 1 1 . .
    C C57 0.7549(3) 0.23592(18) -0.4114(4) 0.0380(10) Uani d . 1 1 . .
    C C58 0.7837(4) 0.2792(2) -0.3518(9) 0.108(4) Uani d D 1 1 . .
    H H58 0.7598 0.2724 -0.2759 0.130 Uiso calc R 1 1 . .
    C C59 0.8624(4) 0.2790(3) -0.3103(9) 0.039(2) Uani d PD 0.50 1 D .
    H H59A 0.8694 0.3068 -0.2625 0.047 Uiso calc PR 0.50 1 . .
    H H59B 0.8958 0.2824 -0.3779 0.047 Uiso calc PR 0.50 1 . .
    C C59A 0.8332(5) 0.2762(3) -0.2507(8) 0.049(3) Uani d PD 0.50 1 D 1
    C C60 0.8902(2) 0.23933(15) -0.2440(4) 0.0368(11) Uani d D 1 1 . .
    C C61 0.8582(2) 0.19386(17) -0.2922(4) 0.0291(9) Uani d . 1 1 D .
    C C62 0.8905(2) 0.15203(17) -0.2570(4) 0.0309(9) Uani d . 1 1 . .
    H H62A 0.9297 0.1530 -0.2012 0.037 Uiso calc R 1 1 D .
    C C63 0.7884(3) 0.06276(18) -0.4417(4) 0.0374(11) Uani d . 1 1 . .
    H H63A 0.7775 0.0396 -0.3828 0.045 Uiso calc R 1 1 . .
    H H63B 0.8295 0.0517 -0.4911 0.045 Uiso calc R 1 1 . .
    H H63C 0.7429 0.0680 -0.4880 0.045 Uiso calc R 1 1 . .
    C C64 0.6701(3) 0.2295(2) -0.3834(5) 0.0552(15) Uani d . 1 1 . .
    H H64A 0.6638 0.2254 -0.3006 0.066 Uiso calc R 1 1 . .
    H H64B 0.6507 0.2023 -0.4235 0.066 Uiso calc R 1 1 . .
    H H64C 0.6418 0.2568 -0.4083 0.066 Uiso calc R 1 1 . .
    C C65 0.7621(4) 0.2418(2) -0.5409(5) 0.0596(16) Uani d . 1 1 . .
    H H65A 0.7422 0.2143 -0.5794 0.072 Uiso calc R 1 1 . .
    H H65B 0.8156 0.2459 -0.5612 0.072 Uiso calc R 1 1 . .
    H H65C 0.7332 0.2689 -0.5653 0.072 Uiso calc R 1 1 . .
    C C66 0.7428(4) 0.3240(2) -0.3719(6) 0.0616(16) Uani d . 1 1 . .
    H H66A 0.6880 0.3190 -0.3656 0.074 Uiso calc R 1 1 . .
    H H66B 0.7549 0.3355 -0.4487 0.074 Uiso calc R 1 1 . .
    H H66C 0.7589 0.3466 -0.3144 0.074 Uiso calc R 1 1 . .
    C C67 0.9716(4) 0.2446(3) -0.2856(8) 0.093(3) Uani d . 1 1 D .
    H H67A 0.9927 0.2736 -0.2564 0.111 Uiso calc R 1 1 . .
    H H67B 0.9724 0.2450 -0.3695 0.111 Uiso calc R 1 1 . .
    H H67C 1.0021 0.2187 -0.2576 0.111 Uiso calc R 1 1 . .
    C C68 0.8925(4) 0.2384(2) -0.1146(5) 0.0679(18) Uani d . 1 1 D .
    H H68C 0.9347 0.2189 -0.0892 0.082 Uiso calc R 1 1 . .
    H H68B 0.8447 0.2258 -0.0852 0.082 Uiso calc R 1 1 . .
    H H68A 0.8995 0.2697 -0.0854 0.082 Uiso calc R 1 1 . .
    O O1 0.98051(17) 0.13286(13) 0.0048(3) 0.0366(7) Uani d . 1 1 . .
    H H1 0.9671 0.1132 -0.0440 0.044 Uiso calc R 1 1 . .
    O O2 0.84745(17) 0.13860(13) 0.1339(3) 0.0332(7) Uani d . 1 1 . .
    H H2 0.8885 0.1431 0.0992 0.040 Uiso calc R 1 1 . .
    O O3 0.78551(16) 0.07181(14) -0.0052(3) 0.0358(7) Uani d . 1 1 . .
    H H3 0.8017 0.0920 0.0401 0.043 Uiso calc R 1 1 . .
    O O4 0.91858(17) 0.06589(13) -0.1336(3) 0.0337(7) Uani d . 1 1 . .
    H H4 0.8766 0.0685 -0.1002 0.040 Uiso calc R 1 1 . .
loop_
    _atom_site_aniso_label
    _atom_site_aniso_U_11
    _atom_site_aniso_U_22
    _atom_site_aniso_U_33
    _atom_site_aniso_U_12
    _atom_site_aniso_U_13
    _atom_site_aniso_U_23
    C1 0.032(2) 0.028(2) 0.038(2) -0.0018(18) -0.0023(18) -0.0052(19)
    C2 0.0257(19) 0.025(2) 0.033(2) -0.0021(16) 0.0001(16) -0.0006(19)
    C3 0.0247(18) 0.026(2) 0.036(2) -0.0008(16) 0.0022(17) 0.0011(19)
    C4 0.027(2) 0.034(2) 0.030(2) 0.0040(17) 0.0000(17) -0.0009(18)
    C5 0.029(2) 0.031(2) 0.034(2) -0.0047(17) 0.0042(18) -0.0026(19)
    C6 0.032(2) 0.032(2) 0.044(3) -0.0023(18) -0.0012(19) -0.007(2)
    C7 0.076(4) 0.065(5) 0.120(6) 0.036(4) -0.050(4) -0.063(5)
    C8 0.058(4) 0.027(3) 0.042(4) 0.014(3) 0.002(3) -0.008(3)
    C9 0.040(2) 0.025(2) 0.044(3) 0.0023(18) -0.002(2) -0.0021(19)
    C10 0.0259(19) 0.024(2) 0.036(2) -0.0003(16) 0.0027(18) -0.0003(19)
    C11 0.031(2) 0.031(2) 0.032(2) -0.0029(18) -0.0020(18) 0.0028(19)
    C12 0.037(2) 0.030(2) 0.040(3) 0.0010(18) 0.001(2) -0.001(2)
    C13 0.073(4) 0.073(4) 0.039(3) -0.035(3) 0.010(3) -0.013(3)
    C14 0.035(2) 0.039(3) 0.044(3) -0.0059(19) -0.002(2) -0.003(2)
    C15 0.049(3) 0.045(3) 0.066(4) 0.003(2) -0.004(3) -0.026(3)
    C16 0.063(3) 0.041(3) 0.076(4) 0.016(3) 0.017(3) 0.026(3)
    C17 0.053(3) 0.037(3) 0.149(8) 0.016(3) 0.043(5) 0.019(4)
    C18 0.033(2) 0.030(2) 0.038(3) 0.0015(17) -0.006(2) -0.004(2)
    C19 0.030(2) 0.025(2) 0.030(2) -0.0013(17) 0.0046(16) -0.0031(18)
    C20 0.029(2) 0.029(2) 0.034(2) -0.0026(17) 0.0026(17) -0.0029(19)
    C21 0.030(2) 0.033(2) 0.034(2) -0.0037(18) -0.0030(17) 0.0020(19)
    C22 0.030(2) 0.028(2) 0.035(2) -0.0001(17) 0.0066(17) -0.0001(19)
    C23 0.033(2) 0.029(2) 0.048(3) 0.0032(18) 0.0016(19) 0.002(2)
    C24 0.069(4) 0.038(4) 0.187(9) 0.018(3) -0.062(5) -0.040(5)
    C25 0.062(6) 0.026(5) 0.039(6) -0.016(4) 0.028(5) 0.000(4)
    C25A 0.077(8) 0.017(5) 0.059(7) -0.011(5) -0.040(6) 0.017(5)
    C26 0.043(2) 0.034(3) 0.049(3) -0.005(2) -0.003(2) -0.002(2)
    C27 0.033(2) 0.026(2) 0.034(2) -0.0042(17) 0.0059(17) 0.0027(19)
    C28 0.0267(19) 0.036(3) 0.034(2) -0.0023(17) 0.001(2) -0.002(2)
    C29 0.034(2) 0.030(2) 0.034(2) 0.0001(18) -0.0023(18) -0.0035(19)
    C30 0.036(2) 0.044(3) 0.060(3) 0.008(2) 0.000(2) 0.013(2)
    C31 0.059(3) 0.055(3) 0.059(4) 0.018(3) 0.013(3) 0.023(3)
    C32 0.052(3) 0.032(3) 0.109(6) 0.009(2) -0.010(3) -0.007(3)
    C33 0.114(6) 0.108(7) 0.121(7) -0.087(6) 0.071(6) -0.069(6)
    C34 0.087(4) 0.048(3) 0.050(3) -0.014(3) 0.004(3) -0.014(3)
    C35 0.032(2) 0.034(2) 0.033(2) 0.0017(18) -0.0040(18) -0.0043(19)
    C36 0.027(2) 0.027(2) 0.036(2) -0.0023(16) 0.0021(17) -0.0024(19)
    C37 0.0272(19) 0.028(2) 0.035(2) 0.0018(16) 0.0021(17) 0.0015(19)
    C38 0.025(2) 0.027(2) 0.036(2) -0.0012(16) -0.0034(17) 0.0002(18)
    C39 0.027(2) 0.027(2) 0.035(2) -0.0023(17) 0.0018(17) -0.0032(19)
    C40 0.034(2) 0.029(2) 0.041(3) 0.0016(18) -0.0036(19) -0.007(2)
    C41 0.149(8) 0.076(5) 0.178(9) 0.075(5) -0.139(8) -0.087(6)
    C42 0.028(4) 0.016(4) 0.048(6) -0.005(3) 0.005(4) 0.000(4)
    C42A 0.054(7) 0.027(5) 0.042(6) 0.005(5) -0.004(5) -0.004(5)
    C43 0.033(2) 0.026(2) 0.042(3) 0.0058(18) 0.005(2) 0.0029(19)
    C44 0.0260(18) 0.024(2) 0.034(2) -0.0011(15) 0.0018(18) 0.0029(18)
    C45 0.0259(18) 0.027(2) 0.037(2) 0.0000(17) -0.0016(17) 0.0017(19)
    C46 0.035(2) 0.031(2) 0.039(3) 0.0028(18) -0.0028(19) -0.002(2)
    C47 0.061(3) 0.064(4) 0.036(3) -0.029(3) 0.002(2) -0.010(3)
    C48 0.045(3) 0.060(4) 0.049(3) -0.024(2) -0.003(2) -0.001(3)
    C49 0.060(3) 0.035(3) 0.073(4) 0.009(2) -0.022(3) -0.017(3)
    C50 0.121(6) 0.048(4) 0.067(4) 0.049(4) 0.027(4) 0.021(3)
    C51 0.037(3) 0.031(3) 0.174(8) 0.011(2) 0.024(4) 0.005(4)
    C52 0.037(2) 0.033(2) 0.032(2) 0.0007(18) 0.000(2) 0.0001(19)
    C53 0.0266(19) 0.031(2) 0.034(2) 0.0008(18) 0.0008(17) -0.0028(19)
    C54 0.030(2) 0.031(2) 0.033(2) -0.0043(17) 0.0017(17) -0.0010(19)
    C55 0.030(2) 0.036(2) 0.035(2) -0.0023(18) -0.0030(17) 0.000(2)
    C56 0.029(2) 0.032(2) 0.030(2) 0.0026(17) 0.0023(17) 0.0041(19)
    C57 0.037(2) 0.036(2) 0.042(3) 0.006(2) -0.0024(19) 0.002(2)
    C58 0.111(6) 0.034(3) 0.179(9) 0.028(4) -0.099(6) -0.031(4)
    C59 0.050(6) 0.030(5) 0.039(6) -0.003(4) 0.014(5) -0.004(4)
    C59A 0.046(6) 0.039(6) 0.060(8) 0.001(5) -0.005(6) -0.012(5)
    C60 0.041(2) 0.025(3) 0.045(3) -0.0048(18) -0.007(2) -0.002(2)
    C61 0.029(2) 0.028(2) 0.030(2) -0.0010(17) 0.0030(17) -0.0017(18)
    C62 0.0284(19) 0.030(2) 0.034(2) -0.0001(16) -0.0054(19) -0.0024(19)
    C63 0.041(2) 0.032(3) 0.039(3) -0.0077(19) -0.008(2) -0.001(2)
    C64 0.043(3) 0.056(4) 0.067(4) 0.016(2) 0.009(3) 0.018(3)
    C65 0.066(3) 0.066(4) 0.047(3) 0.026(3) 0.010(3) 0.018(3)
    C66 0.065(4) 0.031(3) 0.089(5) 0.006(3) -0.017(3) 0.001(3)
    C67 0.078(5) 0.090(6) 0.110(6) -0.058(4) 0.039(4) -0.048(5)
    C68 0.101(5) 0.052(4) 0.051(3) -0.020(3) 0.005(3) -0.023(3)
    O1 0.0364(17) 0.0336(17) 0.0399(19) 0.0002(13) -0.0081(14) -0.0059(14)
    O2 0.0315(14) 0.0324(17) 0.0359(16) 0.0019(13) -0.0026(12) -0.0010(14)
    O3 0.0330(15) 0.0353(17) 0.0390(18) 0.0016(12) -0.0091(13) -0.0065(14)
    O4 0.0319(14) 0.0317(17) 0.0377(17) 0.0025(13) -0.0053(13) 0.0001(14)
_geom_special_details
;
All e.s.d.'s (except the e.s.d. in the dihedral angle between two l.s. planes)
are estimated using the full covariance matrix. The cell e.s.d.'s are taken
into account individually in the estimation of e.s.d.'s in distances, angles
and torsion angles; correlations between e.s.d.'s in cell parameters are only
used when they are defined by crystal symmetry. An approximate (isotropic)
treatment of cell e.s.d.'s is used for estimating e.s.d.'s involving l.s.
planes.
;
loop_
    _geom_bond_atom_site_label_1
    _geom_bond_atom_site_label_2
    _geom_bond_site_symmetry_2
    _geom_bond_distance
    _geom_bond_publ_flag
    C1 O1 . 1.428(5) ?
    C1 C2 . 1.503(6) ?
    C1 H1B . 0.9900 ?
    C1 H1A . 0.9900 ?
    C2 C11 . 1.397(6) ?
    C2 C3 . 1.405(6) ?
    C3 C4 . 1.376(6) ?
    C3 C12 . 1.519(6) ?
    C4 C5 . 1.405(6) ?
    C4 H4A . 0.9500 ?
    C5 C10 . 1.405(6) ?
    C5 C6 . 1.548(6) ?
    C6 C13 . 1.515(8) ?
    C6 C14 . 1.535(6) ?
    C6 C7 . 1.548(8) ?
    C7 C8 . 1.491(5) ?
    C7 C15 . 1.514(7) ?
    C7 H7 . 1.0000 ?
    C8 C9 . 1.492(5) ?
    C8 H8A . 0.9900 ?
    C8 H8B . 0.9900 ?
    C8A C9 . 1.492(5) ?
    C9 C17 . 1.530(7) ?
    C9 C16 . 1.532(7) ?
    C9 C10 . 1.535(6) ?
    C10 C11 . 1.406(6) ?
    C11 H11A . 0.9500 ?
    C12 H12A . 0.9800 ?
    C12 H12B . 0.9800 ?
    C12 H12C . 0.9800 ?
    C13 H13A . 0.9800 ?
    C13 H13B . 0.9800 ?
    C13 H13C . 0.9800 ?
    C14 H14A . 0.9800 ?
    C14 H14B . 0.9800 ?
    C14 H14C . 0.9800 ?
    C15 H15A . 0.9800 ?
    C15 H15B . 0.9800 ?
    C15 H15C . 0.9800 ?
    C16 H16A . 0.9800 ?
    C16 H16B . 0.9800 ?
    C16 H16C . 0.9800 ?
    C17 H17A . 0.9800 ?
    C17 H17B . 0.9800 ?
    C17 H17C . 0.9800 ?
    C18 O2 . 1.432(5) ?
    C18 C19 . 1.525(6) ?
    C18 H18B . 0.9900 ?
    C18 H18A . 0.9900 ?
    C19 C28 . 1.395(6) ?
    C19 C20 . 1.412(6) ?
    C20 C21 . 1.385(6) ?
    C20 C29 . 1.515(6) ?
    C21 C22 . 1.413(6) ?
    C21 H21A . 0.9500 ?
    C22 C27 . 1.407(6) ?
    C22 C23 . 1.550(6) ?
    C23 C24 . 1.510(8) ?
    C23 C30 . 1.526(6) ?
    C23 C31 . 1.527(8) ?
    C24 C25 . 1.470(5) ?
    C24 C32 . 1.517(8) ?
    C24 H24 . 1.0000 ?
    C25 C26 . 1.471(5) ?
    C25 H25A . 0.9900 ?
    C25 H25B . 0.9900 ?
    C25A C26 . 1.471(5) ?
    C26 C34 . 1.503(8) ?
    C26 C33 . 1.532(8) ?
    C26 C27 . 1.543(7) ?
    C27 C28 . 1.393(7) ?
    C28 H28A . 0.9500 ?
    C29 H29A . 0.9800 ?
    C29 H29B . 0.9800 ?
    C29 H29C . 0.9800 ?
    C30 H30A . 0.9800 ?
    C30 H30B . 0.9800 ?
    C30 H30C . 0.9800 ?
    C31 H31A . 0.9800 ?
    C31 H31B . 0.9800 ?
    C31 H31C . 0.9800 ?
    C32 H32A . 0.9800 ?
    C32 H32B . 0.9800 ?
    C32 H32C . 0.9800 ?
    C33 H33A . 0.9800 ?
    C33 H33B . 0.9800 ?
    C33 H33C . 0.9800 ?
    C34 H34A . 0.9800 ?
    C34 H34B . 0.9800 ?
    C34 H34C . 0.9800 ?
    C35 O3 . 1.442(5) ?
    C35 C36 . 1.511(6) ?
    C35 H35B . 0.9900 ?
    C35 H35A . 0.9900 ?
    C36 C45 . 1.394(6) ?
    C36 C37 . 1.411(6) ?
    C37 C38 . 1.386(6) ?
    C37 C46 . 1.515(6) ?
    C38 C39 . 1.410(6) ?
    C38 H38A . 0.9500 ?
    C39 C44 . 1.404(6) ?
    C39 C40 . 1.536(6) ?
    C40 C41 . 1.521(7) ?
    C40 C47 . 1.528(7) ?
    C40 C48 . 1.535(7) ?
    C41 C42 . 1.451(5) ?
    C41 C49 . 1.504(8) ?
    C41 H41 . 1.0000 ?
    C42 C43 . 1.452(5) ?
    C42 H42A . 0.9900 ?
    C42 H42B . 0.9900 ?
    C42A C43 . 1.452(5) ?
    C43 C50 . 1.523(8) ?
    C43 C51 . 1.530(7) ?
    C43 C44 . 1.550(6) ?
    C44 C45 . 1.407(6) ?
    C45 H45A . 0.9500 ?
    C46 H46A . 0.9800 ?
    C46 H46B . 0.9800 ?
    C46 H46C . 0.9800 ?
    C47 H47A . 0.9800 ?
    C47 H47B . 0.9800 ?
    C47 H47C . 0.9800 ?
    C48 H48A . 0.9800 ?
    C48 H48B . 0.9800 ?
    C48 H48C . 0.9800 ?
    C49 H49A . 0.9800 ?
    C49 H49B . 0.9800 ?
    C49 H49C . 0.9800 ?
    C50 H50A . 0.9800 ?
    C50 H50B . 0.9800 ?
    C50 H50C . 0.9800 ?
    C51 H51A . 0.9800 ?
    C51 H51B . 0.9800 ?
    C51 H51C . 0.9800 ?
    C52 O4 . 1.431(5) ?
    C52 C53 . 1.517(6) ?
    C52 H52A . 0.9900 ?
    C52 H52B . 0.9900 ?
    C53 C54 . 1.400(6) ?
    C53 C62 . 1.401(6) ?
    C54 C55 . 1.394(7) ?
    C54 C63 . 1.526(6) ?
    C55 C56 . 1.414(7) ?
    C55 H55A . 0.9500 ?
    C56 C61 . 1.408(6) ?
    C56 C57 . 1.543(6) ?
    C57 C58 . 1.521(8) ?
    C57 C65 . 1.525(7) ?
    C57 C64 . 1.542(7) ?
    C58 C59 . 1.470(5) ?
    C58 C66 . 1.505(8) ?
    C58 H58 . 1.0000 ?
    C59 C60 . 1.471(5) ?
    C59 H59A . 0.9900 ?
    C59 H59B . 0.9900 ?
    C59A C60 . 1.471(5) ?
    C60 C68 . 1.510(8) ?
    C60 C67 . 1.524(8) ?
    C60 C61 . 1.541(6) ?
    C61 C62 . 1.403(6) ?
    C62 H62A . 0.9500 ?
    C63 H63A . 0.9800 ?
    C63 H63B . 0.9800 ?
    C63 H63C . 0.9800 ?
    C64 H64A . 0.9800 ?
    C64 H64B . 0.9800 ?
    C64 H64C . 0.9800 ?
    C65 H65A . 0.9800 ?
    C65 H65B . 0.9800 ?
    C65 H65C . 0.9800 ?
    C66 H66A . 0.9800 ?
    C66 H66B . 0.9800 ?
    C66 H66C . 0.9800 ?
    C67 H67A . 0.9800 ?
    C67 H67B . 0.9800 ?
    C67 H67C . 0.9800 ?
    C68 H68C . 0.9800 ?
    C68 H68B . 0.9800 ?
    C68 H68A . 0.9800 ?
    O1 H1 . 0.8400 ?
    O2 H2 . 0.8400 ?
    O3 H3 . 0.8400 ?
    O4 H4 . 0.8400 ?
loop_
    _geom_angle_atom_site_label_1
    _geom_angle_atom_site_label_2
    _geom_angle_atom_site_label_3
    _geom_angle_site_symmetry_1
    _geom_angle_site_symmetry_3
    _geom_angle
    _geom_angle_publ_flag
    O1 C1 C2 . . 111.8(4) ?
    O1 C1 H1B . . 109.3 ?
    C2 C1 H1B . . 109.3 ?
    O1 C1 H1A . . 109.3 ?
    C2 C1 H1A . . 109.3 ?
    H1B C1 H1A . . 107.9 ?
    C11 C2 C3 . . 118.5(4) ?
    C11 C2 C1 . . 122.1(4) ?
    C3 C2 C1 . . 119.4(4) ?
    C4 C3 C2 . . 118.7(4) ?
    C4 C3 C12 . . 120.7(4) ?
    C2 C3 C12 . . 120.6(4) ?
    C3 C4 C5 . . 123.7(4) ?
    C3 C4 H4A . . 118.2 ?
    C5 C4 H4A . . 118.2 ?
    C4 C5 C10 . . 118.0(4) ?
    C4 C5 C6 . . 117.6(4) ?
    C10 C5 C6 . . 124.4(4) ?
    C13 C6 C14 . . 109.9(4) ?
    C13 C6 C5 . . 108.5(4) ?
    C14 C6 C5 . . 109.1(4) ?
    C13 C6 C7 . . 111.8(5) ?
    C14 C6 C7 . . 106.4(5) ?
    C5 C6 C7 . . 111.1(4) ?
    C8 C7 C15 . . 116.0(5) ?
    C8 C7 C6 . . 116.1(5) ?
    C15 C7 C6 . . 115.5(5) ?
    C8 C7 H7 . . 101.9 ?
    C15 C7 H7 . . 101.9 ?
    C6 C7 H7 . . 101.9 ?
    C7 C8 C9 . . 116.8(5) ?
    C7 C8 H8A . . 108.1 ?
    C9 C8 H8A . . 108.1 ?
    C7 C8 H8B . . 108.1 ?
    C9 C8 H8B . . 108.1 ?
    H8A C8 H8B . . 107.3 ?
    C8A C9 C17 . . 129.8(10) ?
    C8 C9 C17 . . 101.0(5) ?
    C8A C9 C16 . . 81.3(6) ?
    C8 C9 C16 . . 117.2(5) ?
    C17 C9 C16 . . 106.4(5) ?
    C8A C9 C10 . . 112.2(7) ?
    C8 C9 C10 . . 110.4(4) ?
    C17 C9 C10 . . 110.8(4) ?
    C16 C9 C10 . . 110.4(4) ?
    C5 C10 C11 . . 118.3(4) ?
    C5 C10 C9 . . 121.8(4) ?
    C11 C10 C9 . . 119.9(4) ?
    C2 C11 C10 . . 122.8(4) ?
    C2 C11 H11A . . 118.6 ?
    C10 C11 H11A . . 118.6 ?
    C3 C12 H12A . . 109.5 ?
    C3 C12 H12B . . 109.5 ?
    H12A C12 H12B . . 109.5 ?
    C3 C12 H12C . . 109.5 ?
    H12A C12 H12C . . 109.5 ?
    H12B C12 H12C . . 109.5 ?
    C6 C13 H13A . . 109.5 ?
    C6 C13 H13B . . 109.5 ?
    H13A C13 H13B . . 109.5 ?
    C6 C13 H13C . . 109.5 ?
    H13A C13 H13C . . 109.5 ?
    H13B C13 H13C . . 109.5 ?
    C6 C14 H14A . . 109.5 ?
    C6 C14 H14B . . 109.5 ?
    H14A C14 H14B . . 109.5 ?
    C6 C14 H14C . . 109.5 ?
    H14A C14 H14C . . 109.5 ?
    H14B C14 H14C . . 109.5 ?
    C7 C15 H15A . . 109.5 ?
    C7 C15 H15B . . 109.5 ?
    H15A C15 H15B . . 109.5 ?
    C7 C15 H15C . . 109.5 ?
    H15A C15 H15C . . 109.5 ?
    H15B C15 H15C . . 109.5 ?
    C9 C16 H16A . . 109.5 ?
    C9 C16 H16B . . 109.5 ?
    H16A C16 H16B . . 109.5 ?
    C9 C16 H16C . . 109.5 ?
    H16A C16 H16C . . 109.5 ?
    H16B C16 H16C . . 109.5 ?
    C9 C17 H17A . . 109.5 ?
    C9 C17 H17B . . 109.5 ?
    H17A C17 H17B . . 109.5 ?
    C9 C17 H17C . . 109.5 ?
    H17A C17 H17C . . 109.5 ?
    H17B C17 H17C . . 109.5 ?
    O2 C18 C19 . . 113.2(4) ?
    O2 C18 H18B . . 108.9 ?
    C19 C18 H18B . . 108.9 ?
    O2 C18 H18A . . 108.9 ?
    C19 C18 H18A . . 108.9 ?
    H18B C18 H18A . . 107.8 ?
    C28 C19 C20 . . 118.5(4) ?
    C28 C19 C18 . . 119.8(4) ?
    C20 C19 C18 . . 121.7(4) ?
    C21 C20 C19 . . 117.4(4) ?
    C21 C20 C29 . . 120.7(4) ?
    C19 C20 C29 . . 122.0(4) ?
    C20 C21 C22 . . 124.8(4) ?
    C20 C21 H21A . . 117.6 ?
    C22 C21 H21A . . 117.6 ?
    C27 C22 C21 . . 116.9(4) ?
    C27 C22 C23 . . 124.0(4) ?
    C21 C22 C23 . . 119.1(4) ?
    C24 C23 C30 . . 109.4(5) ?
    C24 C23 C31 . . 110.6(5) ?
    C30 C23 C31 . . 108.1(4) ?
    C24 C23 C22 . . 110.8(4) ?
    C30 C23 C22 . . 108.7(4) ?
    C31 C23 C22 . . 109.1(4) ?
    C25 C24 C23 . . 120.2(6) ?
    C25 C24 C32 . . 117.7(6) ?
    C23 C24 C32 . . 118.0(5) ?
    C25 C24 H24 . . 96.8 ?
    C23 C24 H24 . . 96.8 ?
    C32 C24 H24 . . 96.8 ?
    C24 C25 C26 . . 118.4(5) ?
    C24 C25 H25A . . 107.7 ?
    C26 C25 H25A . . 107.7 ?
    C24 C25 H25B . . 107.7 ?
    C26 C25 H25B . . 107.7 ?
    H25A C25 H25B . . 107.1 ?
    C25A C26 C34 . . 123.5(7) ?
    C25 C26 C34 . . 94.8(5) ?
    C25A C26 C33 . . 91.4(7) ?
    C25 C26 C33 . . 124.4(7) ?
    C34 C26 C33 . . 107.5(5) ?
    C25A C26 C27 . . 111.8(5) ?
    C25 C26 C27 . . 109.6(5) ?
    C34 C26 C27 . . 111.5(4) ?
    C33 C26 C27 . . 108.1(4) ?
    C28 C27 C22 . . 118.6(4) ?
    C28 C27 C26 . . 119.8(4) ?
    C22 C27 C26 . . 121.6(4) ?
    C27 C28 C19 . . 123.7(4) ?
    C27 C28 H28A . . 118.1 ?
    C19 C28 H28A . . 118.1 ?
    C20 C29 H29A . . 109.5 ?
    C20 C29 H29B . . 109.5 ?
    H29A C29 H29B . . 109.5 ?
    C20 C29 H29C . . 109.5 ?
    H29A C29 H29C . . 109.5 ?
    H29B C29 H29C . . 109.5 ?
    C23 C30 H30A . . 109.5 ?
    C23 C30 H30B . . 109.5 ?
    H30A C30 H30B . . 109.5 ?
    C23 C30 H30C . . 109.5 ?
    H30A C30 H30C . . 109.5 ?
    H30B C30 H30C . . 109.5 ?
    C23 C31 H31A . . 109.5 ?
    C23 C31 H31B . . 109.5 ?
    H31A C31 H31B . . 109.5 ?
    C23 C31 H31C . . 109.5 ?
    H31A C31 H31C . . 109.5 ?
    H31B C31 H31C . . 109.5 ?
    C24 C32 H32A . . 109.5 ?
    C24 C32 H32B . . 109.5 ?
    H32A C32 H32B . . 109.5 ?
    C24 C32 H32C . . 109.5 ?
    H32A C32 H32C . . 109.5 ?
    H32B C32 H32C . . 109.5 ?
    C26 C33 H33A . . 109.5 ?
    C26 C33 H33B . . 109.5 ?
    H33A C33 H33B . . 109.5 ?
    C26 C33 H33C . . 109.5 ?
    H33A C33 H33C . . 109.5 ?
    H33B C33 H33C . . 109.5 ?
    C26 C34 H34A . . 109.5 ?
    C26 C34 H34B . . 109.5 ?
    H34A C34 H34B . . 109.5 ?
    C26 C34 H34C . . 109.5 ?
    H34A C34 H34C . . 109.5 ?
    H34B C34 H34C . . 109.5 ?
    O3 C35 C36 . . 110.5(4) ?
    O3 C35 H35B . . 109.5 ?
    C36 C35 H35B . . 109.5 ?
    O3 C35 H35A . . 109.5 ?
    C36 C35 H35A . . 109.5 ?
    H35B C35 H35A . . 108.1 ?
    C45 C36 C37 . . 118.6(4) ?
    C45 C36 C35 . . 122.4(4) ?
    C37 C36 C35 . . 118.9(4) ?
    C38 C37 C36 . . 118.2(4) ?
    C38 C37 C46 . . 121.0(4) ?
    C36 C37 C46 . . 120.8(4) ?
    C37 C38 C39 . . 123.7(4) ?
    C37 C38 H38A . . 118.2 ?
    C39 C38 H38A . . 118.2 ?
    C44 C39 C38 . . 118.1(4) ?
    C44 C39 C40 . . 123.8(4) ?
    C38 C39 C40 . . 118.0(4) ?
    C41 C40 C47 . . 107.1(6) ?
    C41 C40 C48 . . 110.7(6) ?
    C47 C40 C48 . . 108.6(4) ?
    C41 C40 C39 . . 111.9(4) ?
    C47 C40 C39 . . 109.2(4) ?
    C48 C40 C39 . . 109.3(4) ?
    C42 C41 C49 . . 119.8(6) ?
    C42 C41 C40 . . 116.3(6) ?
    C49 C41 C40 . . 118.9(4) ?
    C42 C41 H41 . . 97.4 ?
    C49 C41 H41 . . 97.4 ?
    C40 C41 H41 . . 97.4 ?
    C41 C42 C43 . . 122.2(5) ?
    C41 C42 H42A . . 106.8 ?
    C43 C42 H42A . . 106.8 ?
    C41 C42 H42B . . 106.8 ?
    C43 C42 H42B . . 106.8 ?
    H42A C42 H42B . . 106.6 ?
    C42A C43 C50 . . 122.5(7) ?
    C42 C43 C50 . . 97.0(6) ?
    C42A C43 C51 . . 94.7(6) ?
    C42 C43 C51 . . 122.3(6) ?
    C50 C43 C51 . . 107.9(6) ?
    C42A C43 C44 . . 111.1(5) ?
    C42 C43 C44 . . 109.9(4) ?
    C50 C43 C44 . . 110.1(4) ?
    C51 C43 C44 . . 108.7(4) ?
    C39 C44 C45 . . 118.1(4) ?
    C39 C44 C43 . . 121.9(4) ?
    C45 C44 C43 . . 119.9(4) ?
    C36 C45 C44 . . 123.3(4) ?
    C36 C45 H45A . . 118.4 ?
    C44 C45 H45A . . 118.4 ?
    C37 C46 H46A . . 109.5 ?
    C37 C46 H46B . . 109.5 ?
    H46A C46 H46B . . 109.5 ?
    C37 C46 H46C . . 109.5 ?
    H46A C46 H46C . . 109.5 ?
    H46B C46 H46C . . 109.5 ?
    C40 C47 H47A . . 109.5 ?
    C40 C47 H47B . . 109.5 ?
    H47A C47 H47B . . 109.5 ?
    C40 C47 H47C . . 109.5 ?
    H47A C47 H47C . . 109.5 ?
    H47B C47 H47C . . 109.5 ?
    C40 C48 H48A . . 109.5 ?
    C40 C48 H48B . . 109.5 ?
    H48A C48 H48B . . 109.5 ?
    C40 C48 H48C . . 109.5 ?
    H48A C48 H48C . . 109.5 ?
    H48B C48 H48C . . 109.5 ?
    C41 C49 H49A . . 109.5 ?
    C41 C49 H49B . . 109.5 ?
    H49A C49 H49B . . 109.5 ?
    C41 C49 H49C . . 109.5 ?
    H49A C49 H49C . . 109.5 ?
    H49B C49 H49C . . 109.5 ?
    C43 C50 H50A . . 109.5 ?
    C43 C50 H50B . . 109.5 ?
    H50A C50 H50B . . 109.5 ?
    C43 C50 H50C . . 109.5 ?
    H50A C50 H50C . . 109.5 ?
    H50B C50 H50C . . 109.5 ?
    C43 C51 H51A . . 109.5 ?
    C43 C51 H51B . . 109.5 ?
    H51A C51 H51B . . 109.5 ?
    C43 C51 H51C . . 109.5 ?
    H51A C51 H51C . . 109.5 ?
    H51B C51 H51C . . 109.5 ?
    O4 C52 C53 . . 113.8(4) ?
    O4 C52 H52A . . 108.8 ?
    C53 C52 H52A . . 108.8 ?
    O4 C52 H52B . . 108.8 ?
    C53 C52 H52B . . 108.8 ?
    H52A C52 H52B . . 107.7 ?
    C54 C53 C62 . . 118.1(4) ?
    C54 C53 C52 . . 122.7(4) ?
    C62 C53 C52 . . 119.2(4) ?
    C55 C54 C53 . . 118.5(4) ?
    C55 C54 C63 . . 119.8(4) ?
    C53 C54 C63 . . 121.7(4) ?
    C54 C55 C56 . . 123.9(4) ?
    C54 C55 H55A . . 118.0 ?
    C56 C55 H55A . . 118.0 ?
    C61 C56 C55 . . 117.3(4) ?
    C61 C56 C57 . . 123.2(4) ?
    C55 C56 C57 . . 119.5(4) ?
    C58 C57 C65 . . 109.5(6) ?
    C58 C57 C56 . . 111.7(4) ?
    C65 C57 C56 . . 109.7(4) ?
    C58 C57 C64 . . 109.0(5) ?
    C65 C57 C64 . . 107.7(4) ?
    C56 C57 C64 . . 109.1(4) ?
    C59 C58 C66 . . 120.4(6) ?
    C59 C58 C57 . . 117.5(6) ?
    C66 C58 C57 . . 118.8(5) ?
    C59 C58 H58 . . 96.0 ?
    C66 C58 H58 . . 96.0 ?
    C57 C58 H58 . . 96.0 ?
    C58 C59 C60 . . 119.4(5) ?
    C58 C59 H59A . . 107.5 ?
    C60 C59 H59A . . 107.5 ?
    C58 C59 H59B . . 107.5 ?
    C60 C59 H59B . . 107.5 ?
    H59A C59 H59B . . 107.0 ?
    C59 C60 C68 . . 123.4(6) ?
    C59A C60 C68 . . 94.9(6) ?
    C59 C60 C67 . . 93.9(6) ?
    C59A C60 C67 . . 123.6(7) ?
    C68 C60 C67 . . 107.2(5) ?
    C59 C60 C61 . . 110.8(5) ?
    C59A C60 C61 . . 110.7(5) ?
    C68 C60 C61 . . 111.0(4) ?
    C67 C60 C61 . . 108.4(4) ?
    C62 C61 C56 . . 118.4(4) ?
    C62 C61 C60 . . 119.0(4) ?
    C56 C61 C60 . . 122.5(4) ?
    C53 C62 C61 . . 123.7(4) ?
    C53 C62 H62A . . 118.2 ?
    C61 C62 H62A . . 118.2 ?
    C54 C63 H63A . . 109.5 ?
    C54 C63 H63B . . 109.5 ?
    H63A C63 H63B . . 109.5 ?
    C54 C63 H63C . . 109.5 ?
    H63A C63 H63C . . 109.5 ?
    H63B C63 H63C . . 109.5 ?
    C57 C64 H64A . . 109.5 ?
    C57 C64 H64B . . 109.5 ?
    H64A C64 H64B . . 109.5 ?
    C57 C64 H64C . . 109.5 ?
    H64A C64 H64C . . 109.5 ?
    H64B C64 H64C . . 109.5 ?
    C57 C65 H65A . . 109.5 ?
    C57 C65 H65B . . 109.5 ?
    H65A C65 H65B . . 109.5 ?
    C57 C65 H65C . . 109.5 ?
    H65A C65 H65C . . 109.5 ?
    H65B C65 H65C . . 109.5 ?
    C58 C66 H66A . . 109.5 ?
    C58 C66 H66B . . 109.5 ?
    H66A C66 H66B . . 109.5 ?
    C58 C66 H66C . . 109.5 ?
    H66A C66 H66C . . 109.5 ?
    H66B C66 H66C . . 109.5 ?
    C60 C67 H67A . . 109.5 ?
    C60 C67 H67B . . 109.5 ?
    H67A C67 H67B . . 109.5 ?
    C60 C67 H67C . . 109.5 ?
    H67A C67 H67C . . 109.5 ?
    H67B C67 H67C . . 109.5 ?
    C60 C68 H68C . . 109.5 ?
    C60 C68 H68B . . 109.5 ?
    H68C C68 H68B . . 109.5 ?
    C60 C68 H68A . . 109.5 ?
    H68C C68 H68A . . 109.5 ?
    H68B C68 H68A . . 109.5 ?
    C1 O1 H1 . . 109.5 ?
    C18 O2 H2 . . 109.5 ?
    C35 O3 H3 . . 109.5 ?
    C52 O4 H4 . . 109.5 ?
loop_
    _geom_hbond_atom_site_label_D
    _geom_hbond_atom_site_label_H
    _geom_hbond_atom_site_label_A
    _geom_hbond_site_symmetry_A
    _geom_hbond_distance_DH
    _geom_hbond_distance_HA
    _geom_hbond_distance_DA
    _geom_hbond_angle_DHA
    _geom_hbond_publ_flag
    O1 H1 O4 1_555 0.84 1.93 2.753(5) 168 yes
    O2 H2 O1 1_555 0.84 1.98 2.794(4) 162 yes
    O3 H3 O2 1_555 0.84 1.92 2.75450 174 yes
    O4 H4 O3 1_555 0.84 1.95 2.790(4) 173 yes
    C29 H29A Cg14 1_556 0.98 2.83 3.632(4) 140 yes
    C29 H29B Cg17 1_555 0.98 2.58 3.466(5) 151 yes
    C63 H63A Cg10 1_555 0.98 2.69 3.471(5) 137 yes
    C63 H63B Cg4 1_554 0.98 2.72 3.641(5) 157 yes
data_global
_journal_date_recd_electronic     2011-02-01
_journal_date_accepted     2011-05-12
_journal_name_full     'Acta Crystallographica, Section E'
_journal_year     2011
_journal_volume     67
_journal_issue      6
_journal_page_first     o1462
_journal_page_last     o1463
_journal_paper_category     QO
_journal_coeditor_code     BG2389
_publ_contact_author_name     'Prof. Dr. R\"udiger Faust'
_publ_contact_author_address
;
Institute for Chemistry,
University of Kassel,
Heinrich-Plett-Strasse 40,
34132 Kassel
Germany
;
_publ_contact_author_email     r.faust@uni-kassel.de
_publ_contact_author_fax     ' '
_publ_contact_author_phone     '+49 561 804 4750'
_publ_section_title
;
(3,5,5,6,8,8-Hexamethyl-5,6,7,8-tetrahydronaphthalen-2-yl)methanol: a possible
metabolite of the synthetic musk fragrance AHTN
;
loop_
    _publ_author_name
    _publ_author_footnote
    _publ_author_address
    'Faust, R\"udiger' ?
;
 Institute for Chemistry,
 University of Kassel,
 Heinrich-Plett-Strasse 40,
 34132 Kassel
 Germany
;
    'Nauroozi, Djawed' ?
;
 Institute for Chemistry,
 University of Kassel,
 Heinrich-Plett-Strasse 40,
 34132 Kassel
 Germany
;
    'Bruhn, Clemens' ?
;
 Institute for Chemistry,
 University of Kassel,
 Heinrich-Plett-Strasse 40,
 34132 Kassel
 Germany
;
    'Koch, Britta' ?
;
 Institute for Chemistry,
 University of Kassel,
 Heinrich-Plett-Strasse 40,
 34132 Kassel
 Germany
;
    'Kuhlich, Paul' ?
;
BAM--Federal Institute for Materials Research and Testing
Richard-Willst\"atter-Strasse 11
12489 Berlin
Germany
;
    'Piechotta, Christian' ?
;
BAM--Federal Institute for Materials Research and Testing
Richard-Willst\"atter-Strasse 11
12489 Berlin
Germany
;
    'Nehls, Irene' ?
;
BAM--Federal Institute for Materials Research and Testing
Richard-Willst\"atter-Strasse 11
12489 Berlin
Germany
;
_exptl_special_details
;
IR (\n, cm^-1^): 3303(w),
2961(<i>s</i>), 1499(<i>s</i>), 1461(<i>s</i>), 1393(<i>s</i>),
1361(<i>s</i>), 1299(<i>s</i>), 1219(<i>s</i>), 1052(<i>s</i>),
1024(<i>s</i>), 999(<i>s</i>), 893(<i>s</i>); ^1^H NMR (400 MHz, CDCl~3~): \d
7.27 (1<i>H</i>, s), 7.17 (1<i>H</i>, s), 4.66 (2<i>H</i>, s), 2.34
(3<i>H</i>, s), 1.87 (1<i>H</i>, m, J = 2.6, 6.8, 13.5), 1.63 (1<i>H</i>, t, J
= 13.1), 1.49 (1<i>H</i>, s), 1.32 (3<i>H</i>, s), 1.31 (3<i>H</i>, s), 1.26
(3<i>H</i>, s), 1.07 (3<i>H</i>, s), 0.99 (3<i>H</i>, d, J = 6.8); ^13^C NMR
(400 MHz, CDCl~3~): \d 145.66, 142.44, 135.84, 133.19, 128.92, 125.92, 63.75,
43.69, 37.47, 34.56, 34.06, 32.36, 32.03, 28.58, 24.89, 18.45, 16.82; APCI-MS:
245 (20) [<i>M</i> + H]^+^; 229 (100) [<i>M</i> - OH^-^]^+^
;
