# Supplementary material for: (3,5,5,6,8,8-Hexamethyl-5,6,7,8-tetra­hydro­naphthalen-2-yl)methanol: a possible metabolite of the synthetic musk fragrance AHTN
Source: Acta Crystallogr Sect E Struct Rep Online. 2011 May 20;67(Pt 6):o1462–3. doi: 10.1107/S1600536811018009 (PMC3120335; doi:10.1107/S1600536811018009)
Supplement: Supplementary file 2 [file e-67-o1462-Isup2.hkl]

# 
# h,k,l, Fc-squared, Fo-squared, sigma(Fo-squared) and status flag 
# 
data_I
_shelx_title ' DJAWED NAUROOZI, -153degC, AP' 
_shelx_refln_list_code          4 
_shelx_F_calc_maximum      295.25 
_exptl_crystal_F_000      2176.00 
_reflns_d_resolution_high  0.8343 
 
loop_ 
 _symmetry_equiv_pos_as_xyz 
 'x, y, z' 
 'x+1/2, y, -z+1/2' 
 '-x+1/2, y+1/2, z+1/2' 
 '-x, y+1/2, -z' 
 
_cell_length_a    17.6364 
_cell_length_b    29.0183 
_cell_length_c    11.6701 
_cell_angle_alpha  90.000 
_cell_angle_beta   90.000 
_cell_angle_gamma  90.000 
 
_shelx_F_squared_multiplier     1.000 
 
loop_ 
 _refln_index_h 
 _refln_index_k 
 _refln_index_l 
 _refln_F_squared_calc 
 _refln_F_squared_meas 
 _refln_F_squared_sigma 
 _refln_observed_status 
   2   0   0      106.95       85.41     49.55 o 
   4   0   0     9529.23     9545.11    458.47 o 
   6   0   0      162.66      195.84     28.28 o 
   8   0   0    15350.79    16004.83   1754.31 o 
  10   0   0        0.00       42.57     20.57 o 
  12   0   0     1577.34     2297.74    279.25 o 
  14   0   0      221.02      215.53     31.67 o 
  16   0   0      337.52      457.67     73.52 o 
  18   0   0      111.49      117.18     23.28 o 
  20   0   0        6.93       11.23     16.60 o 
   2   1   0     1040.07     1093.85     46.75 o 
   4   1   0     1326.49     1665.77     46.07 o 
   6   1   0     1048.18     1339.65     53.26 o 
   8   1   0     6295.35     6550.12    354.34 o 
  10   1   0     8307.37     8372.75    499.93 o 
  12   1   0     1086.45     1296.65     90.69 o 
  14   1   0      201.26      247.63     13.84 o 
  16   1   0      601.27      660.40     57.59 o 
  18   1   0       20.15       39.55     16.19 o 
  20   1   0        1.00       -1.49     13.80 o 
   2   2   0     4921.41     4691.77    302.40 o 
   4   2   0    10981.19     9187.01   1461.21 o 
   6   2   0      169.68      129.93     15.12 o 
   8   2   0      608.53      921.86     47.52 o 
  10   2   0    22658.05    22132.98   1312.23 o 
  12   2   0      750.83      781.77     51.35 o 
  14   2   0      653.65      692.37     51.47 o 
  16   2   0      715.57      673.86     49.86 o 
  18   2   0       18.71       25.76     14.40 o 
  20   2   0       58.74       71.63     13.80 o 
   2   3   0    25577.42    25847.17   1419.46 o 
   4   3   0     1066.10     1057.96    139.46 o 
   6   3   0     1215.89      970.21     42.97 o 
   8   3   0     1235.29     1013.13     52.26 o 
  10   3   0     4851.45     4932.97    226.29 o 
  12   3   0      552.87      569.15     32.61 o 
  14   3   0      817.98      767.27     53.34 o 
  16   3   0      553.99      473.35     47.73 o 
  18   3   0       51.47       51.06     16.23 o 
  20   3   0        7.38       30.98     16.78 o 
   0   4   0    19158.49    19557.57    156.97 o 
   2   4   0      620.94      620.36     38.02 o 
   4   4   0       77.53      110.87     22.66 o 
   6   4   0    12006.43    11217.57    573.55 o 
   8   4   0     1392.64     1703.76     33.90 o 
  10   4   0      267.12      307.00     16.61 o 
  12   4   0      875.45      920.90     58.54 o 
  14   4   0      932.23      794.08     64.26 o 
  16   4   0      254.78      266.62     22.27 o 
  18   4   0       13.26        5.87     14.50 o 
  20   4   0       16.65       34.00     15.24 o 
   2   5   0      531.16      735.12     43.54 o 
   4   5   0    12453.65    12629.08    744.39 o 
   6   5   0     1093.84     1019.08     79.29 o 
   8   5   0     7358.27     7736.52    443.05 o 
  10   5   0     1123.22     1362.42     80.84 o 
  12   5   0      519.54      464.57     19.22 o 
  14   5   0      603.61      566.92     33.95 o 
  16   5   0       71.05       86.74     15.81 o 
  18   5   0       27.69       34.70     13.33 o 
  20   5   0       92.25       72.81     16.93 o 
   2   6   0    19835.57    21452.11    671.05 o 
   4   6   0     5964.02     6055.97    325.28 o 
   6   6   0     1720.23     1743.86    100.83 o 
   8   6   0     1978.79     1602.99     80.55 o 
  10   6   0       91.13      113.35     14.81 o 
  12   6   0      578.55      684.18     39.28 o 
  14   6   0     1156.51     1132.04     97.25 o 
  16   6   0       62.44       65.38     14.14 o 
  18   6   0       86.63       98.29     12.56 o 
  20   6   0       34.86       34.88     16.97 o 
   2   7   0     9531.28     9799.29    686.53 o 
   4   7   0     7845.28     8495.11    487.41 o 
   6   7   0      556.25      514.87     48.85 o 
   8   7   0     6672.39     7014.12    372.79 o 
  10   7   0      523.97      807.95     48.88 o 
  12   7   0     1241.76     1249.01     44.25 o 
  14   7   0     1678.87     1691.73    106.80 o 
  16   7   0      525.71      512.42     35.22 o 
  18   7   0       36.90       60.94     14.22 o 
  20   7   0      146.09      147.81     15.48 o 
   0   8   0     6420.72     5497.46     64.86 o 
   2   8   0     1512.51     1510.95     56.45 o 
   4   8   0     4065.15     3984.00    192.75 o 
   6   8   0      356.25      483.19     37.79 o 
   8   8   0     2948.75     2916.87    155.01 o 
  10   8   0     2529.30     2398.11    105.04 o 
  12   8   0       70.36       84.97     16.25 o 
  14   8   0     1524.15     1405.37     81.90 o 
  16   8   0      204.77      198.52     14.20 o 
  18   8   0       55.07       61.70     14.70 o 
  20   8   0      278.51      277.26     20.01 o 
   2   9   0    39705.15    41898.87   1414.49 o 
   4   9   0     8396.98    10501.21    355.88 o 
   6   9   0      541.00      833.71     51.66 o 
   8   9   0     7919.69     7125.38    359.45 o 
  10   9   0     2565.19     2651.63    123.81 o 
  12   9   0     1301.14     1299.73     39.90 o 
  14   9   0      582.49      527.54     26.66 o 
  16   9   0        1.29        8.98     14.03 o 
  18   9   0       33.43       30.19     13.56 o 
  20   9   0      194.98      124.33     14.51 o 
   0  10   0    11636.43    12653.49     83.70 o 
   2  10   0       64.75       20.88     29.71 o 
   4  10   0      148.48      245.45     29.77 o 
   6  10   0       36.52       38.45     18.51 o 
   8  10   0     4715.69     4243.07    201.44 o 
  10  10   0     3930.09     3697.02    159.68 o 
  12  10   0     3967.01     4078.31    165.31 o 
  14  10   0      201.77      226.05     16.64 o 
  16  10   0      253.27      242.99     31.04 o 
  18  10   0       52.23       39.25     13.32 o 
  20  10   0      169.25      122.90     13.52 o 
   2  11   0      473.68      931.92     43.91 o 
   4  11   0     9548.25    10787.65    258.85 o 
   6  11   0       80.59       63.29     18.96 o 
   8  11   0     5944.93     6855.37    410.42 o 
  10  11   0     3925.68     4384.47    173.17 o 
  12  11   0      701.38      798.46     16.14 o 
  14  11   0      706.30      784.90     29.14 o 
  16  11   0     1422.90     1413.40    106.75 o 
  18  11   0       75.52       70.05     13.59 o 
   0  12   0    37522.50    41811.13    129.47 o 
   2  12   0    16327.38    18370.84     86.06 o 
   4  12   0     9688.39    12609.45    716.10 o 
   6  12   0     2856.55     2814.16    191.26 o 
   8  12   0     3046.99     3588.10    186.62 o 
  10  12   0     1420.33     1498.70     71.63 o 
  12  12   0     3131.17     3104.59    113.96 o 
  14  12   0     1588.85     1667.59     50.29 o 
  16  12   0      747.25      889.12     46.51 o 
  18  12   0      177.00      170.65     15.62 o 
   2  13   0      603.45      769.05     45.01 o 
   4  13   0    10723.66    13200.69    816.92 o 
   6  13   0      889.61      853.33     20.27 o 
   8  13   0      908.53      951.60     46.54 o 
  10  13   0      925.91      979.30     43.32 o 
  12  13   0     5653.08     5735.40    214.31 o 
  14  13   0     2877.20     2736.45     74.45 o 
  16  13   0      155.78      151.58     17.04 o 
  18  13   0      394.71      367.49     21.78 o 
   0  14   0     2504.94     2800.38     48.62 o 
   2  14   0      309.08      379.65     29.61 o 
   4  14   0      370.79      546.94     28.73 o 
   6  14   0     1352.47     1751.88     94.15 o 
   8  14   0      323.72      280.19     17.53 o 
  10  14   0      218.13      219.08     20.67 o 
  12  14   0     1196.32     1300.18     82.41 o 
  14  14   0     3722.23     3565.08    163.31 o 
  16  14   0      351.82      405.44     19.78 o 
  18  14   0      567.65      494.72     36.40 o 
   2  15   0     5900.76     5448.74    325.05 o 
   4  15   0      533.17      669.51     38.57 o 
   6  15   0     3420.13     4006.27    216.24 o 
   8  15   0      105.56       80.38     16.39 o 
  10  15   0     1253.04     1402.80     86.24 o 
  12  15   0       85.59      123.61     15.99 o 
  14  15   0     1255.37     1310.84     39.05 o 
  16  15   0      688.71      707.04     39.05 o 
  18  15   0      423.49      406.12     38.85 o 
   0  16   0      745.31      730.19     39.12 o 
   2  16   0       91.51       73.03     26.02 o 
   4  16   0     1461.99     1645.70     31.04 o 
   6  16   0      194.72      216.99     19.53 o 
   8  16   0       81.95       88.40     17.12 o 
  10  16   0      347.71      340.50     17.52 o 
  12  16   0      181.14      206.79     16.78 o 
  14  16   0      996.49     1015.04     30.66 o 
  16  16   0      852.35      776.40     35.09 o 
  18  16   0      549.84      532.48     24.18 o 
   2  17   0     1292.14     1177.62     23.47 o 
   4  17   0      456.25      558.75     25.83 o 
   6  17   0       11.74       38.81     18.22 o 
   8  17   0     1387.75     1373.97     50.54 o 
  10  17   0      148.67      102.01     19.79 o 
  12  17   0      150.49      193.08     15.90 o 
  14  17   0     1044.43     1128.35     47.90 o 
  16  17   0      699.98      727.22     20.69 o 
  18  17   0      223.06      213.99     21.60 o 
   0  18   0      674.44      769.05     27.59 o 
   2  18   0       12.30        5.71     23.20 o 
   4  18   0        1.73       23.13     31.29 o 
   6  18   0       54.29       38.26     22.63 o 
   8  18   0     1070.67      947.29     50.01 o 
  10  18   0      519.20      451.99     22.84 o 
  12  18   0       22.75       32.18     16.46 o 
  14  18   0      203.28      292.47     16.45 o 
  16  18   0      212.42      207.69     17.15 o 
  18  18   0       23.31       57.71     34.57 o 
   2  19   0       72.37       44.21     18.98 o 
   4  19   0     1003.96     1096.63     38.44 o 
   6  19   0      347.82      299.73     33.40 o 
   8  19   0      853.62      905.46     70.64 o 
  10  19   0      200.23      224.28     21.24 o 
  12  19   0       51.23       53.70     16.26 o 
  14  19   0      193.87      185.33     18.99 o 
  16  19   0      305.47      338.66     18.55 o 
   0  20   0      440.28      508.53     34.57 o 
   2  20   0      160.82      149.03     23.37 o 
   4  20   0       88.46      162.59     19.56 o 
   6  20   0     1494.59     1382.82     28.35 o 
   8  20   0      332.90      379.24     44.28 o 
  10  20   0      712.11      721.43     64.80 o 
  12  20   0      243.92      200.34     18.62 o 
  14  20   0      124.34      108.94     16.39 o 
  16  20   0       98.79      128.72     20.09 o 
   2  21   0     4300.54     4531.29    375.32 o 
   4  21   0       53.37       54.82     19.23 o 
   6  21   0     1152.87     1513.13     28.69 o 
   8  21   0      825.11      811.73     82.90 o 
  10  21   0     1341.74     1124.57     49.39 o 
  12  21   0      525.71      424.64     30.31 o 
  14  21   0       33.72       25.70     14.82 o 
  16  21   0       44.03       46.88     15.25 o 
   0  22   0    15136.68    16951.09     71.93 o 
   2  22   0      718.49      763.80     34.11 o 
   4  22   0      143.68      143.20     23.51 o 
   6  22   0      471.92      497.44     24.35 o 
   8  22   0      576.82      516.80     40.93 o 
  10  22   0      999.01      686.55     19.14 o 
  12  22   0      355.59      334.88     17.30 o 
  14  22   0      163.04      162.83     17.42 o 
  16  22   0       37.11       32.45     17.94 o 
   2  23   0     6347.95     6919.67     65.20 o 
   4  23   0      737.99      738.96     29.53 o 
   6  23   0      738.00      626.86     24.55 o 
   8  23   0      808.96      996.44    106.00 o 
  10  23   0      514.68      509.39     52.53 o 
  12  23   0      312.82      266.99     15.91 o 
  14  23   0       69.96       60.37     17.30 o 
   0  24   0     8120.95     8752.52     55.77 o 
   2  24   0      860.43      904.04     37.31 o 
   4  24   0      137.57      115.37     23.15 o 
   6  24   0      947.70      740.87     21.04 o 
   8  24   0      393.96      363.82     41.22 o 
  10  24   0      246.37      334.00     31.50 o 
  12  24   0      104.08      109.17     20.37 o 
  14  24   0      162.80      119.85     35.25 o 
   2  25   0        1.15       24.10     18.39 o 
   4  25   0     3695.65     3666.25    117.48 o 
   6  25   0      658.61      733.46     26.79 o 
   8  25   0      359.13      332.03     17.40 o 
  10  25   0       78.21       68.11     29.40 o 
  12  25   0      100.01      122.84     20.83 o 
  14  25   0      458.39      460.87     71.59 o 
   0  26   0       60.33       73.27     32.81 o 
   2  26   0      311.98      397.97     23.32 o 
   4  26   0     1567.30     1746.39     27.11 o 
   6  26   0     1136.51     1408.28     30.83 o 
   8  26   0      313.30      281.69     29.48 o 
  10  26   0      156.67      144.73     20.75 o 
  12  26   0       95.71       56.93     21.73 o 
   2  27   0        3.17       23.93     22.50 o 
   4  27   0     1253.91     1312.67     69.78 o 
   6  27   0     2656.33     2507.01     49.17 o 
   8  27   0      138.93       99.83     19.27 o 
  10  27   0       42.90       66.66     20.53 o 
  12  27   0        5.50        9.36     17.81 o 
   0  28   0      171.74      235.71     33.14 o 
   2  28   0      312.34      353.14     19.86 o 
   4  28   0      213.63      231.70     22.29 o 
   6  28   0       87.19      121.80     23.58 o 
   8  28   0      392.72      308.28     17.16 o 
  10  28   0       31.41       -6.09     19.46 o 
  12  28   0       16.58       32.99     22.89 o 
   2  29   0     2149.24     2208.02     73.27 o 
   4  29   0       96.29      138.80     23.49 o 
   6  29   0       86.57      126.76     19.51 o 
   8  29   0      172.22      182.06     24.17 o 
  10  29   0       31.60       22.84     17.78 o 
   0  30   0      932.06     1048.85     36.51 o 
   2  30   0       18.83       25.95     23.40 o 
   4  30   0       29.87       41.61     23.08 o 
   6  30   0       58.04       58.66     23.52 o 
   8  30   0       51.68       66.82     17.66 o 
  10  30   0       34.87       10.99     21.30 o 
   2  31   0       37.98       47.82     23.70 o 
   4  31   0      139.23      157.93     19.35 o 
   6  31   0       33.84       21.36     19.12 o 
   8  31   0       23.35       49.12     20.99 o 
   0  32   0       45.93       74.45     33.90 o 
   2  32   0        8.37       18.81     24.14 o 
   4  32   0       22.36       20.57     23.76 o 
   6  32   0       21.75       45.60     26.36 o 
   8  32   0        2.95       32.47     42.65 o 
   2  33   0       14.56       30.14     19.72 o 
   4  33   0        6.46       13.33     23.82 o 
   6  33   0      167.83      172.66     25.16 o 
   0  34   0       45.18       66.79     34.32 o 
   2  34   0      154.01      145.49     24.95 o 
   1   0   1     1845.92     1859.59     52.07 o 
   2   0   1     1584.49     1506.91    116.89 o 
   3   0   1       53.32       82.02     30.42 o 
   4   0   1     4855.86     4412.30    796.29 o 
   5   0   1    32693.10    29834.65   2129.21 o 
   6   0   1        3.43        7.05     19.45 o 
   7   0   1       13.66       20.98     17.78 o 
   8   0   1     2350.88     2821.60     98.56 o 
   9   0   1      589.92      637.05     37.52 o 
  10   0   1     1922.99     1866.41    111.15 o 
  11   0   1       11.12       20.31     13.06 o 
  12   0   1      103.95      116.12     13.45 o 
  13   0   1       21.06       25.77     13.22 o 
  14   0   1       33.55       32.51     14.48 o 
  15   0   1        7.41       28.99     14.21 o 
  16   0   1       23.19       24.62     15.83 o 
  17   0   1       33.02       57.08     16.22 o 
  18   0   1        3.36        3.76     12.31 o 
  19   0   1       34.43       37.56     13.57 o 
  20   0   1        0.66        2.36     13.65 o 
  21   0   1       36.32       79.54     25.10 o 
   0   1   1     6489.97     5356.89    133.13 o 
   1   1   1      711.46      722.94     33.88 o 
   2   1   1    27466.23    26159.57    990.24 o 
   3   1   1    12842.95    12623.41    386.58 o 
   4   1   1     1038.52      808.72     76.99 o 
   5   1   1    23130.69    20158.94    793.98 o 
   6   1   1     1187.57     1133.25     35.75 o 
   7   1   1      309.20      351.72     12.20 o 
   8   1   1     2235.08     2187.28     70.06 o 
   9   1   1        6.03       35.82     11.37 o 
  10   1   1     6273.33     6835.21    251.46 o 
  11   1   1       66.66       78.11      9.35 o 
  12   1   1      151.65      171.18     10.01 o 
  13   1   1        0.89       17.19     11.35 o 
  14   1   1      132.95      162.95     10.93 o 
  15   1   1      629.03      629.39     35.00 o 
  16   1   1       74.55       93.74      9.60 o 
  17   1   1        7.42       21.16     10.60 o 
  18   1   1       51.68       37.21      9.41 o 
  19   1   1       79.15       82.98     11.07 o 
  20   1   1        7.05       12.88      9.34 o 
  21   1   1       17.20       20.86     17.53 o 
   1   2   1      728.08      661.32     42.65 o 
   2   2   1    87170.45    81935.69   1573.11 o 
   3   2   1    23756.46    21954.37    498.92 o 
   4   2   1     1581.21     1387.28     42.41 o 
   5   2   1     3341.76     3504.46    102.54 o 
   6   2   1     1045.25      996.71     36.02 o 
   7   2   1      338.86      346.90     13.83 o 
   8   2   1     1619.67     1902.30     76.96 o 
   9   2   1      986.66     1068.50     39.17 o 
  10   2   1     6196.57     6580.06    230.49 o 
  11   2   1      209.27      253.26     11.06 o 
  12   2   1      287.07      346.65     15.27 o 
  13   2   1      301.62      330.72     13.71 o 
  14   2   1      307.54      367.22     16.32 o 
  15   2   1        7.55       23.03     10.48 o 
  16   2   1      118.87       99.37      9.61 o 
  17   2   1      172.03      204.98     12.90 o 
  18   2   1      155.97      122.83     10.08 o 
  19   2   1        7.31       15.97     10.92 o 
  20   2   1        5.03       22.77     10.11 o 
  21   2   1       13.38       12.29     24.92 o 
   0   3   1      501.79      410.45     48.92 o 
   1   3   1     4735.99     4823.68    301.91 o 
   2   3   1    13966.15    15284.99    540.75 o 
   3   3   1     3715.45     3554.20    130.19 o 
   4   3   1      476.26      350.46     32.21 o 
   5   3   1      175.38      178.95     14.91 o 
   6   3   1    12976.25    12759.89    494.60 o 
   7   3   1      348.67      368.82     12.84 o 
   8   3   1     1014.27     1038.37     34.04 o 
   9   3   1      316.75      296.26     11.11 o 
  10   3   1     1369.04     1381.55     47.20 o 
  11   3   1       33.04       28.49     10.21 o 
  12   3   1      271.01      354.11     15.48 o 
  13   3   1      575.65      546.97     23.55 o 
  14   3   1      638.29      605.02     29.07 o 
  15   3   1      183.11      171.40     10.92 o 
  16   3   1      135.72      132.96     10.74 o 
  17   3   1       27.89       32.12     10.16 o 
  18   3   1      155.54      167.34     10.52 o 
  19   3   1        2.32       11.87     10.93 o 
  20   3   1        5.60       -0.87     10.62 o 
   1   4   1     3685.71     4121.39    133.31 o 
   2   4   1      246.21      359.87     31.36 o 
   3   4   1     2229.69     2043.95     89.90 o 
   4   4   1      990.59      953.46     80.18 o 
   5   4   1     2256.64     2390.91     85.81 o 
   6   4   1     1992.18     1923.94     63.88 o 
   7   4   1     2756.85     2862.19    109.02 o 
   8   4   1      113.52       96.95     12.91 o 
   9   4   1       39.80       70.71     11.19 o 
  10   4   1      121.28      111.19     10.71 o 
  11   4   1       96.98       95.71     10.82 o 
  12   4   1       29.04       24.07     10.75 o 
  13   4   1      267.18      366.99     13.50 o 
  14   4   1      701.56      632.11     20.33 o 
  15   4   1        1.80        3.39     10.11 o 
  16   4   1       70.65       76.01     10.16 o 
  17   4   1       68.85       69.76     10.12 o 
  18   4   1      101.45      119.75     10.40 o 
  19   4   1       25.43       32.64     11.02 o 
  20   4   1       14.31       32.59     11.17 o 
   0   5   1    11329.41    12192.21    352.43 o 
   1   5   1     1339.25     1258.00     31.38 o 
   2   5   1     9227.82    10874.86    157.96 o 
   3   5   1     1202.94     1020.22     43.72 o 
   4   5   1    12815.74    11501.28    386.87 o 
   5   5   1     1416.29     1557.12     47.91 o 
   6   5   1     2105.76     1734.70     45.15 o 
   7   5   1      351.45      283.60     13.04 o 
   8   5   1      348.11      265.44     13.61 o 
   9   5   1     2312.06     2308.75     93.66 o 
  10   5   1      975.21      871.87     31.89 o 
  11   5   1       17.95       23.44     10.03 o 
  12   5   1      320.15      330.65     13.32 o 
  13   5   1      126.04      120.60     10.98 o 
  14   5   1      399.98      329.07     15.77 o 
  15   5   1      208.66      226.32     12.03 o 
  16   5   1      149.77      164.00     10.29 o 
  17   5   1       36.45       40.42     11.36 o 
  18   5   1       60.06       63.22     10.13 o 
  19   5   1        9.30       14.29     11.03 o 
  20   5   1      333.88      362.30     16.61 o 
   1   6   1      846.34      595.93     26.97 o 
   2   6   1     1655.86     1185.65     28.85 o 
   3   6   1      410.85      452.86     19.64 o 
   4   6   1     2485.33     2659.38    100.16 o 
   5   6   1      272.29      361.33     16.80 o 
   6   6   1      232.18      180.12     13.25 o 
   7   6   1      264.76      274.88     13.28 o 
   8   6   1      311.64      226.94     12.84 o 
   9   6   1      205.57      203.44     11.41 o 
  10   6   1      132.37      165.89     10.10 o 
  11   6   1       46.89       40.68     10.07 o 
  12   6   1      307.55      304.96     17.99 o 
  13   6   1        6.10       15.07     10.25 o 
  14   6   1      158.29      170.37     10.43 o 
  15   6   1       14.14       11.96     10.68 o 
  16   6   1      328.80      376.73     19.02 o 
  17   6   1      376.45      353.06     19.24 o 
  18   6   1      225.51      213.50     10.64 o 
  19   6   1        7.67       17.74     11.00 o 
  20   6   1       59.98       42.41     10.84 o 
   0   7   1    28462.66    27787.99    637.74 o 
   1   7   1      748.35      780.73     34.54 o 
   2   7   1     9124.85    10179.24    255.87 o 
   3   7   1      173.35      126.99     19.89 o 
   4   7   1      318.78      381.14     18.03 o 
   5   7   1       31.33       50.52     16.57 o 
   6   7   1     1669.31     1502.27     56.58 o 
   7   7   1     1102.95      927.66     26.64 o 
   8   7   1      143.19      127.85     12.58 o 
   9   7   1     1347.70     1218.64     34.67 o 
  10   7   1      592.07      568.17     19.40 o 
  11   7   1      149.63      138.10      9.81 o 
  12   7   1      128.69      134.22     10.18 o 
  13   7   1      991.28      968.60     33.63 o 
  14   7   1       14.35       27.58     11.35 o 
  15   7   1      259.09      279.11     12.11 o 
  16   7   1      122.17      132.28     10.27 o 
  17   7   1       64.03       54.00     10.68 o 
  18   7   1      756.66      665.77     33.38 o 
  19   7   1      222.64      242.03     12.78 o 
  20   7   1       53.72       48.36     11.56 o 
   1   8   1      445.81      530.98     25.38 o 
   2   8   1     2340.17     2852.79     52.88 o 
   3   8   1     1274.23     1313.21     64.91 o 
   4   8   1      599.51      752.10     33.83 o 
   5   8   1       58.95      131.15     16.76 o 
   6   8   1      282.57      247.91     15.97 o 
   7   8   1     3989.09     3705.48    127.18 o 
   8   8   1      174.08      242.42     12.50 o 
   9   8   1      516.81      478.16     14.34 o 
  10   8   1     1835.15     1772.09     70.27 o 
  11   8   1       28.51       34.14     10.81 o 
  12   8   1      646.65      661.88     22.43 o 
  13   8   1      132.15      172.81     10.89 o 
  14   8   1      175.74      152.89     10.99 o 
  15   8   1      693.55      730.57     25.22 o 
  16   8   1      272.83      284.75     14.46 o 
  17   8   1        1.58        6.45      9.68 o 
  18   8   1      712.60      713.67     30.02 o 
  19   8   1       26.08       16.63     11.08 o 
  20   8   1       46.01       32.01     11.53 o 
   0   9   1     2665.78     2683.11     81.64 o 
   1   9   1      143.93      147.57     23.22 o 
   2   9   1     1132.53     1208.02     23.10 o 
   3   9   1      205.96      162.84     17.95 o 
   4   9   1      295.04      307.01     16.91 o 
   5   9   1     1684.67     1824.37     55.53 o 
   6   9   1     2090.91     2571.24    101.16 o 
   7   9   1      203.80      210.54     15.24 o 
   8   9   1      809.98      926.72     43.25 o 
   9   9   1       34.10       51.88     10.70 o 
  10   9   1      822.93      869.92     26.99 o 
  11   9   1      593.66      588.85     21.91 o 
  12   9   1      493.23      491.81     18.80 o 
  13   9   1        5.93       21.06     10.68 o 
  14   9   1     2256.13     2205.27     80.89 o 
  15   9   1     1116.97     1095.78     34.56 o 
  16   9   1      361.60      344.70     17.69 o 
  17   9   1      107.68       79.01     10.25 o 
  18   9   1     1864.76     1946.15     99.40 o 
  19   9   1      308.67      268.78     12.21 o 
  20   9   1        2.29       -1.58     11.57 o 
   1  10   1     1041.40     1070.44     22.74 o 
   2  10   1     2673.90     2330.71     32.24 o 
   3  10   1     4555.09     4525.14     90.36 o 
   4  10   1     1171.13     1781.33     72.06 o 
   5  10   1     6276.13     6636.81    253.74 o 
   6  10   1     1359.22     2054.15    106.06 o 
   7  10   1      351.98      471.74     17.96 o 
   8  10   1     4692.96     4725.55    152.39 o 
   9  10   1      233.01      246.33     13.03 o 
  10  10   1      253.36      315.76     12.73 o 
  11  10   1       95.88       92.28     11.43 o 
  12  10   1       25.31       37.29     10.13 o 
  13  10   1      103.94       91.47     12.06 o 
  14  10   1     4567.84     4559.44    128.05 o 
  15  10   1       42.39       48.84      9.86 o 
  16  10   1      337.60      351.74     13.33 o 
  17  10   1       58.13       54.43     10.36 o 
  18  10   1      551.23      600.77     26.77 o 
  19  10   1       50.08       74.21     12.03 o 
  20  10   1       52.72       48.61     13.44 o 
   0  11   1      643.42      605.27     43.49 o 
   1  11   1     1552.35     1761.78     30.57 o 
   2  11   1    10246.08    12111.23    141.80 o 
   3  11   1     8500.80     9388.97    312.97 o 
   4  11   1     1952.62     2041.58    144.19 o 
   5  11   1     3586.89     4210.72     84.90 o 
   6  11   1     1690.75     1986.77     79.27 o 
   7  11   1     5675.80     6217.39    248.07 o 
   8  11   1     1381.02     1326.36     41.89 o 
   9  11   1      200.27      234.64     13.25 o 
  10  11   1      359.01      334.58     12.25 o 
  11  11   1      147.93       97.80     13.14 o 
  12  11   1      898.08      967.07     25.80 o 
  13  11   1      124.94      155.13     11.59 o 
  14  11   1     3383.30     3407.99     77.96 o 
  15  11   1      146.92      162.86     11.71 o 
  16  11   1      494.16      539.04     17.19 o 
  17  11   1       50.27       41.64     10.38 o 
  18  11   1      392.87      449.65     17.80 o 
  19  11   1      464.19      473.97     23.93 o 
   1  12   1     1877.38     2040.95     31.63 o 
   2  12   1      876.68      808.23     20.96 o 
   3  12   1     3942.31     4481.84     57.34 o 
   4  12   1    32642.09    38077.45    933.18 o 
   5  12   1     1193.40     1233.64     31.37 o 
   6  12   1     1766.57     1603.55     65.64 o 
   7  12   1      695.09      572.45     27.09 o 
   8  12   1     6603.84     6419.21    350.90 o 
   9  12   1       33.47       42.26     11.88 o 
  10  12   1      902.56      962.26     33.67 o 
  11  12   1      215.46      205.16     12.64 o 
  12  12   1     1861.59     1668.32     40.93 o 
  13  12   1       35.33       31.97     12.51 o 
  14  12   1     1247.29     1388.12     35.56 o 
  15  12   1      673.08      693.06     15.26 o 
  16  12   1      477.07      529.98     19.61 o 
  17  12   1       16.84        7.00     11.15 o 
  18  12   1       45.83       52.29     12.11 o 
  19  12   1       43.39       60.44     12.10 o 
   0  13   1       96.19      130.14     42.82 o 
   1  13   1     1301.31     1238.79     48.22 o 
   2  13   1      732.25      651.54     19.56 o 
   3  13   1     2617.24     2851.05     55.38 o 
   4  13   1     1865.05     1966.14     67.95 o 
   5  13   1     2362.18     2751.77     25.88 o 
   6  13   1      542.62      616.59     24.70 o 
   7  13   1      172.11      134.14     11.02 o 
   8  13   1     3433.46     3546.22    119.24 o 
   9  13   1      502.69      496.36     16.18 o 
  10  13   1      401.89      396.57     13.05 o 
  11  13   1      555.89      617.64     22.61 o 
  12  13   1     1335.57     1325.58     51.90 o 
  13  13   1     1359.73     1311.73     33.99 o 
  14  13   1      918.03      847.69     25.06 o 
  15  13   1       54.80       81.06     11.56 o 
  16  13   1      321.49      323.27     14.49 o 
  17  13   1      389.88      393.74     17.48 o 
  18  13   1      188.60      187.01     14.10 o 
  19  13   1      106.91      136.74     11.57 o 
   1  14   1      691.90      717.13     22.03 o 
   2  14   1     3042.12     3882.22     62.74 o 
   3  14   1      680.88      534.22     15.61 o 
   4  14   1      804.79      871.77     28.73 o 
   5  14   1      983.05      963.09     30.88 o 
   6  14   1      516.50      700.30     37.40 o 
   7  14   1       17.01       23.91     12.60 o 
   8  14   1     5092.19     5342.26    202.99 o 
   9  14   1      867.13      958.21     47.09 o 
  10  14   1      208.22      174.36     13.71 o 
  11  14   1      798.98      712.63     23.49 o 
  12  14   1      916.65      803.86     21.52 o 
  13  14   1      359.37      357.97     13.57 o 
  14  14   1      620.49      657.24     19.73 o 
  15  14   1      333.32      374.09     14.33 o 
  16  14   1      107.22       91.28     12.50 o 
  17  14   1      108.37      124.92     12.23 o 
  18  14   1      245.29      190.99     11.46 o 
  19  14   1       38.32       25.37     11.61 o 
   0  15   1     6157.69     6634.57    369.34 o 
   1  15   1      358.31      485.16     22.81 o 
   2  15   1      474.76      730.65     18.24 o 
   3  15   1      292.34      339.27     17.93 o 
   4  15   1      783.92      903.42     21.66 o 
   5  15   1      116.22      116.23     14.17 o 
   6  15   1      873.08     1189.31     35.30 o 
   7  15   1       17.00       22.30     12.71 o 
   8  15   1      535.20      574.56     26.18 o 
   9  15   1       63.45       75.11     11.63 o 
  10  15   1       69.05       83.77     10.38 o 
  11  15   1      321.16      315.85     12.83 o 
  12  15   1      366.80      318.15     11.80 o 
  13  15   1      743.20      733.21     16.62 o 
  14  15   1      167.18      164.39     11.68 o 
  15  15   1       85.89      117.34     12.53 o 
  16  15   1      135.62      134.83     12.04 o 
  17  15   1       67.40       68.78     12.51 o 
  18  15   1     1188.46     1100.89     40.80 o 
   1  16   1     1297.21     1285.94     34.73 o 
   2  16   1      654.86      736.67     21.99 o 
   3  16   1      656.93      663.01     19.97 o 
   4  16   1       69.03       69.88     12.90 o 
   5  16   1       79.29       93.67     13.90 o 
   6  16   1      157.41      140.65     16.67 o 
   7  16   1       25.31       30.60     12.24 o 
   8  16   1      327.60      347.27     14.33 o 
   9  16   1      228.66      245.78     12.03 o 
  10  16   1       98.78       92.42     12.53 o 
  11  16   1      353.93      387.52     18.85 o 
  12  16   1      401.11      347.67     11.98 o 
  13  16   1        7.73       21.06     12.89 o 
  14  16   1      149.39      183.22     13.70 o 
  15  16   1       81.41       88.83     10.89 o 
  16  16   1      122.31      112.79     12.51 o 
  17  16   1       39.29       28.59     11.20 o 
  18  16   1      289.59      284.22     13.97 o 
   0  17   1     4363.53     5113.51     79.83 o 
   1  17   1      930.19     1013.27     28.69 o 
   2  17   1     2157.63     2663.52     48.66 o 
   3  17   1      416.36      410.10     15.75 o 
   4  17   1     1575.45     1584.46     39.44 o 
   5  17   1        6.94       26.17     14.24 o 
   6  17   1      430.17      383.88     21.02 o 
   7  17   1       38.43       30.52     14.89 o 
   8  17   1       61.14       59.42     12.54 o 
   9  17   1      264.79      294.82     11.90 o 
  10  17   1      242.54      204.88     12.66 o 
  11  17   1        8.00       16.35     10.81 o 
  12  17   1       42.13       58.48     11.24 o 
  13  17   1       35.69       34.53     10.73 o 
  14  17   1       57.71       55.60     11.74 o 
  15  17   1       13.82       24.17     12.17 o 
  16  17   1      160.62      166.63     12.99 o 
  17  17   1       72.35       92.84     11.43 o 
  18  17   1      283.90      221.33     14.94 o 
   1  18   1      716.81      847.27     17.88 o 
   2  18   1       26.95       27.26     14.86 o 
   3  18   1     1043.32     1100.50     21.23 o 
   4  18   1     1287.55     1373.59     70.04 o 
   5  18   1       40.45       54.23     14.28 o 
   6  18   1       62.01       55.34     16.12 o 
   7  18   1      239.96      269.31     14.68 o 
   8  18   1       15.63       18.66     14.08 o 
   9  18   1       55.35       42.65     13.54 o 
  10  18   1        3.38       17.27     11.91 o 
  11  18   1       43.32       49.86     11.44 o 
  12  18   1      161.11      154.83     13.46 o 
  13  18   1       65.24       58.20     11.57 o 
  14  18   1       95.88       97.31     12.43 o 
  15  18   1      196.07      210.02     12.89 o 
  16  18   1       57.58       50.64     11.92 o 
  17  18   1       29.01       19.35     12.22 o 
   0  19   1     2282.03     2272.48     84.00 o 
   1  19   1      214.95      141.48     16.55 o 
   2  19   1       43.05       18.57     14.43 o 
   3  19   1      808.01      827.81     18.87 o 
   4  19   1      245.17      198.72     15.24 o 
   5  19   1       83.63       68.54     13.39 o 
   6  19   1      420.20      415.68     14.03 o 
   7  19   1      319.75      352.29     12.22 o 
   8  19   1        9.34       -5.08     13.33 o 
   9  19   1       93.05       97.12     12.37 o 
  10  19   1      112.60       77.80     14.87 o 
  11  19   1      326.86      332.56     12.12 o 
  12  19   1      384.46      360.25     12.19 o 
  13  19   1      184.60      186.21     13.77 o 
  14  19   1      119.26      134.11     11.97 o 
  15  19   1      321.34      320.68     13.09 o 
  16  19   1       45.79       53.70     11.52 o 
  17  19   1        1.00       19.34     13.23 o 
   1  20   1      141.63      121.28     13.82 o 
   2  20   1      367.26      440.95     15.54 o 
   3  20   1      697.64      742.57     20.27 o 
   4  20   1       33.05       73.39     18.50 o 
   5  20   1      645.17      661.45     17.83 o 
   6  20   1       47.69       72.77     13.05 o 
   7  20   1      907.24      911.58     29.45 o 
   8  20   1       85.54       70.69     13.53 o 
   9  20   1      122.07      143.54     12.52 o 
  10  20   1      267.28      223.73     12.53 o 
  11  20   1      201.26      161.21     15.09 o 
  12  20   1      432.39      403.56     15.51 o 
  13  20   1       60.28       44.64     13.65 o 
  14  20   1      150.98      177.16     12.39 o 
  15  20   1       52.47       42.17     11.99 o 
  16  20   1      100.47       87.46     11.55 o 
  17  20   1       43.16       38.09     11.77 o 
   0  21   1      165.00      237.31     23.49 o 
   1  21   1      617.12      700.72     17.68 o 
   2  21   1       13.57       15.84     16.51 o 
   3  21   1      314.63      357.86     19.68 o 
   4  21   1      596.95      553.65     17.94 o 
   5  21   1      817.99      868.15     16.48 o 
   6  21   1        5.62       25.91     14.61 o 
   7  21   1      534.15      469.88     14.49 o 
   8  21   1      213.70      174.34     12.14 o 
   9  21   1       41.96       44.39     11.48 o 
  10  21   1       20.35       35.34     14.66 o 
  11  21   1      233.21      239.94     18.02 o 
  12  21   1       40.17       33.51     13.32 o 
  13  21   1      139.59      154.27     13.85 o 
  14  21   1      157.03      129.75     13.77 o 
  15  21   1      157.47      145.61     14.12 o 
  16  21   1       60.15       51.45     15.87 o 
   1  22   1     1772.21     1833.56     42.48 o 
   2  22   1      850.78      853.99     16.67 o 
   3  22   1      142.28      158.86     15.00 o 
   4  22   1       47.61       64.21     14.58 o 
   5  22   1     2730.97     2691.40     64.21 o 
   6  22   1       13.26       36.62     14.34 o 
   7  22   1      711.45      615.03     18.41 o 
   8  22   1       49.50       42.11     12.10 o 
   9  22   1      326.90      310.32     13.06 o 
  10  22   1        6.32        9.47     13.41 o 
  11  22   1      147.26      157.60     13.78 o 
  12  22   1       71.52       51.58     12.43 o 
  13  22   1        0.48        8.19     12.44 o 
  14  22   1       41.21       29.62     14.21 o 
  15  22   1       21.89       12.98     15.34 o 
  16  22   1      104.00       85.15     16.63 o 
   0  23   1     8676.85     9218.05    654.44 o 
   1  23   1      918.07      971.17     18.36 o 
   2  23   1     5284.35     5769.17     24.94 o 
   3  23   1      790.63      872.97     16.31 o 
   4  23   1     3456.71     3926.36     56.41 o 
   5  23   1      721.80      771.91     18.15 o 
   6  23   1      191.19      190.79     16.48 o 
   7  23   1      105.34       85.92     16.65 o 
   8  23   1      361.61      384.66     13.49 o 
   9  23   1      247.33      296.50     14.46 o 
  10  23   1       35.26       23.65     12.64 o 
  11  23   1        7.38       22.37     13.48 o 
  12  23   1      229.47      280.31     15.67 o 
  13  23   1        0.25        8.35     11.66 o 
  14  23   1        4.45       16.49     14.07 o 
  15  23   1       10.73        2.51     15.86 o 
   1  24   1     1151.02     1207.65     36.63 o 
   2  24   1     1289.72     1374.67     18.68 o 
   3  24   1      482.27      623.34     23.91 o 
   4  24   1      417.55      456.30     14.55 o 
   5  24   1      359.15      407.72     19.22 o 
   6  24   1      187.65      241.04     19.07 o 
   7  24   1      176.52      231.54     14.85 o 
   8  24   1     1753.44     1831.61     65.66 o 
   9  24   1      490.53      544.10     23.23 o 
  10  24   1      105.66      128.12     14.17 o 
  11  24   1        1.47        1.10     11.96 o 
  12  24   1       62.42       80.16     12.35 o 
  13  24   1      147.15      126.32     11.91 o 
  14  24   1       30.07       33.93     12.63 o 
  15  24   1       23.62       15.71     14.30 o 
   0  25   1     5341.83     5990.74     82.06 o 
   1  25   1     1499.79     1507.11     34.35 o 
   2  25   1       38.89       31.06     14.62 o 
   3  25   1       37.18       10.68     16.20 o 
   4  25   1     3614.75     3659.61     62.31 o 
   5  25   1        5.98       11.16     14.61 o 
   6  25   1      315.27      351.29     20.34 o 
   7  25   1      307.44      372.33     19.41 o 
   8  25   1     3413.76     3211.52    119.04 o 
   9  25   1      362.04      300.45     18.08 o 
  10  25   1       94.43       84.24     11.93 o 
  11  25   1      207.15      219.51     13.56 o 
  12  25   1       11.39       16.37     11.67 o 
  13  25   1       12.61       26.88     14.12 o 
  14  25   1        2.20       -1.02     15.09 o 
   1  26   1      459.62      414.54     16.96 o 
   2  26   1      272.15      322.33     12.76 o 
   3  26   1       77.74       75.42     16.21 o 
   4  26   1      205.55      260.32     24.16 o 
   5  26   1        1.37        7.17     14.18 o 
   6  26   1      790.99      704.98     17.53 o 
   7  26   1      195.55      235.15     17.27 o 
   8  26   1     1184.42     1187.28     33.23 o 
   9  26   1      133.68      111.44     12.57 o 
  10  26   1       50.16       44.93     13.78 o 
  11  26   1        2.74        7.93     16.35 o 
  12  26   1       57.24       51.36     12.44 o 
  13  26   1      213.41      155.41     14.32 o 
   0  27   1        6.90       -1.80     22.51 o 
   1  27   1       15.57        7.47     14.45 o 
   2  27   1     1405.75     1524.34     26.67 o 
   3  27   1       23.38       29.83     13.11 o 
   4  27   1      198.84      185.25     16.46 o 
   5  27   1       12.60       20.67     16.01 o 
   6  27   1      626.13      556.27     16.16 o 
   7  27   1      139.96      162.67     17.61 o 
   8  27   1       95.46      107.36     16.57 o 
   9  27   1      134.78      118.11     14.61 o 
  10  27   1       23.19       25.74     15.86 o 
  11  27   1      288.83      257.61     20.39 o 
  12  27   1       43.88       60.03     14.81 o 
  13  27   1       17.17       50.66     20.26 o 
   1  28   1      191.46      180.89     14.84 o 
   2  28   1       29.56       39.08     14.69 o 
   3  28   1       61.79       85.83     14.74 o 
   4  28   1      143.37      185.15     14.68 o 
   5  28   1        9.65        4.44     12.33 o 
   6  28   1      104.58      109.90     15.42 o 
   7  28   1      335.61      304.83     14.07 o 
   8  28   1      131.44      159.25     13.61 o 
   9  28   1      167.97      175.26     14.81 o 
  10  28   1       21.58       23.78     13.04 o 
  11  28   1       34.95       29.99     17.06 o 
  12  28   1      108.75      132.37     18.26 o 
   0  29   1      127.68      149.61     25.83 o 
   1  29   1       17.40       25.10     13.45 o 
   2  29   1        2.20       17.79     14.40 o 
   3  29   1      176.14      203.29     16.88 o 
   4  29   1      123.00      110.83     16.42 o 
   5  29   1       21.95       18.31     16.38 o 
   6  29   1      224.45      205.23     14.07 o 
   7  29   1       35.56       48.17     16.79 o 
   8  29   1      161.71      162.10     13.36 o 
   9  29   1        4.30        5.07     14.48 o 
  10  29   1       91.73       70.98     13.95 o 
  11  29   1        5.58        2.06     14.72 o 
   1  30   1       57.91       59.78     14.81 o 
   2  30   1      128.43      115.43     16.83 o 
   3  30   1      107.25      107.13     16.44 o 
   4  30   1        7.57       16.20     14.87 o 
   5  30   1       11.41       12.71     16.46 o 
   6  30   1      113.52      110.00     15.55 o 
   7  30   1       13.13       19.21     15.15 o 
   8  30   1        4.24        9.21     12.87 o 
   9  30   1       38.27       29.21     13.02 o 
  10  30   1      200.52      184.24     15.58 o 
   0  31   1      228.23      301.46     28.14 o 
   1  31   1       37.13       43.85     14.88 o 
   2  31   1        0.98        9.84     16.63 o 
   3  31   1       62.25       72.16     16.78 o 
   4  31   1       24.59       34.99     14.87 o 
   5  31   1      134.81      113.97     15.06 o 
   6  31   1       23.00       19.38     16.89 o 
   7  31   1       31.18       48.86     17.59 o 
   8  31   1       92.82       74.81     14.23 o 
   9  31   1       65.77       48.81     14.43 o 
   1  32   1        0.67        5.47     14.83 o 
   2  32   1       55.13       75.01     16.73 o 
   3  32   1        4.87       -2.43     16.88 o 
   4  32   1       44.74       56.73     15.08 o 
   5  32   1      346.77      334.12     17.07 o 
   6  32   1       55.95       58.89     17.77 o 
   7  32   1       10.01       12.86     17.33 o 
   8  32   1       44.98       23.30     35.50 o 
   0  33   1       86.29       68.00     24.33 o 
   1  33   1       40.18       42.00     14.01 o 
   2  33   1       17.34       22.76     16.93 o 
   3  33   1       64.06       80.59     14.18 o 
   4  33   1      139.96      127.60     15.75 o 
   5  33   1      140.35      149.88     17.71 o 
   6  33   1      207.27      269.71     20.98 o 
   1  34   1       42.73       39.30     15.70 o 
   2  34   1       72.86       43.32     17.31 o 
   3  34   1       82.40       72.34     15.65 o 
   0   0   2    63489.70    60869.08    223.09 o 
   1   0   2    27074.50    23490.86    176.41 o 
   2   0   2      191.51      181.58     34.26 o 
   3   0   2     6213.33     5212.77     55.94 o 
   4   0   2    64788.66    55254.58   1033.12 o 
   5   0   2    27642.95    27424.31   1345.92 o 
   6   0   2     2916.53     2274.84    138.27 o 
   7   0   2      742.33      835.70     35.65 o 
   8   0   2       55.74       31.42     20.60 o 
   9   0   2     3500.30     3615.73    180.22 o 
  10   0   2       34.45       38.14     13.61 o 
  11   0   2       35.31       36.01     15.93 o 
  12   0   2      358.06      459.82     21.05 o 
  13   0   2        0.11       13.85     13.47 o 
  14   0   2       68.06       88.50     16.39 o 
  15   0   2       91.94       88.00     13.08 o 
  16   0   2      513.59      471.16     41.39 o 
  17   0   2        5.94        8.69     14.16 o 
  18   0   2      140.83      154.50     16.52 o 
  19   0   2       17.01       27.41     16.44 o 
  20   0   2       17.27       30.00     15.21 o 
   1   1   2    20802.23    17902.96    340.51 o 
   2   1   2     4481.35     3491.23     80.50 o 
   3   1   2    20116.42    15814.26    120.79 o 
   4   1   2    10778.68     9576.61    434.38 o 
   5   1   2     6776.89     7071.11    331.13 o 
   6   1   2     8695.45     8544.78    340.64 o 
   7   1   2     4145.03     4090.19    144.19 o 
   8   1   2      199.93      227.65     13.41 o 
   9   1   2      445.87      410.89     14.41 o 
  10   1   2      415.56      393.35     11.09 o 
  11   1   2     2817.41     2797.24     87.33 o 
  12   1   2      772.02      809.13     31.51 o 
  13   1   2       43.04       37.04      8.69 o 
  14   1   2       21.29       22.62      9.73 o 
  15   1   2      461.53      495.86     19.60 o 
  16   1   2      444.50      462.24     15.75 o 
  17   1   2      231.55      181.56     11.54 o 
  18   1   2      162.51      129.60     11.00 o 
  19   1   2        1.14       13.81     11.56 o 
  20   1   2       32.46       25.18     11.28 o 
   0   2   2     5538.61     3919.28     59.48 o 
   1   2   2    19987.73    16339.79    251.96 o 
   2   2   2    22128.58    18419.82    296.42 o 
   3   2   2    29311.74    24350.96    454.32 o 
   4   2   2    81213.71    70960.42   2059.98 o 
   5   2   2    10325.09     9641.64    341.94 o 
   6   2   2      128.14      149.02     13.34 o 
   7   2   2      744.00      707.98     29.34 o 
   8   2   2     4978.52     5126.90    167.64 o 
   9   2   2      330.98      386.39     14.56 o 
  10   2   2      442.36      350.09     11.04 o 
  11   2   2     1064.63     1039.79     37.26 o 
  12   2   2      275.90      252.68     10.49 o 
  13   2   2      298.56      284.72     11.59 o 
  14   2   2       98.67      114.08     10.38 o 
  15   2   2      165.54      245.67     11.98 o 
  16   2   2      159.09      149.93     10.71 o 
  17   2   2      108.41       99.40      9.80 o 
  18   2   2       80.86       94.98     10.34 o 
  19   2   2       31.33       42.16     10.43 o 
  20   2   2       83.20       72.98     10.82 o 
   1   3   2    14797.68    13805.01    114.67 o 
   2   3   2    17959.88    15252.27    345.07 o 
   3   3   2    13773.97    11842.50   1598.34 o 
   4   3   2     7045.55     6783.31    252.78 o 
   5   3   2     2949.93     2636.58    101.52 o 
   6   3   2      237.35      348.29     13.73 o 
   7   3   2     2373.38     2219.96     89.60 o 
   8   3   2     1934.33     1774.27     62.37 o 
   9   3   2      225.91      233.47     11.49 o 
  10   3   2      204.51      222.72     10.70 o 
  11   3   2       24.90       26.24     10.72 o 
  12   3   2      677.20      675.97     25.11 o 
  13   3   2       74.97      101.41     11.05 o 
  14   3   2      468.04      485.84     19.20 o 
  15   3   2       36.94       35.67      9.21 o 
  16   3   2       20.60       25.11     10.47 o 
  17   3   2      128.78      122.07     11.43 o 
  18   3   2      113.54      113.80     10.98 o 
  19   3   2       28.17       15.86     10.41 o 
  20   3   2      636.20      597.77     25.62 o 
   0   4   2     7290.06     5346.93    371.28 o 
   1   4   2     4773.24     3668.30    114.66 o 
   2   4   2    16158.84    12921.53    805.82 o 
   3   4   2     6067.23     4910.23   1281.88 o 
   4   4   2     8754.98     8824.89    260.18 o 
   5   4   2     1958.73     1862.18     68.40 o 
   6   4   2      418.38      436.17     16.67 o 
   7   4   2     1337.69     1582.16     74.52 o 
   8   4   2     1019.47     1166.88     56.06 o 
   9   4   2      489.59      538.55     21.08 o 
  10   4   2       24.32       55.27     10.56 o 
  11   4   2      420.48      369.74     11.92 o 
  12   4   2     1507.22     1466.12     51.28 o 
  13   4   2      248.17      227.56     11.01 o 
  14   4   2      795.31      774.07     24.47 o 
  15   4   2      557.18      545.30     19.85 o 
  16   4   2       64.83       58.75      9.67 o 
  17   4   2        7.90       20.17      9.97 o 
  18   4   2       37.98       40.32     10.88 o 
  19   4   2       13.73        7.89     10.98 o 
  20   4   2       99.19      111.38     11.52 o 
   1   5   2     2739.84     2572.60    115.35 o 
   2   5   2     1008.26      923.26     28.51 o 
   3   5   2     6574.61     5489.34    474.36 o 
   4   5   2     3670.04     3753.31    195.77 o 
   5   5   2     6263.78     5535.78    275.36 o 
   6   5   2      288.58      173.85     15.21 o 
   7   5   2      394.29      489.60     20.07 o 
   8   5   2      537.12      472.42     16.79 o 
   9   5   2      618.52      584.35     23.30 o 
  10   5   2      220.67      248.51     11.92 o 
  11   5   2       15.42        9.74     10.95 o 
  12   5   2      695.98      626.09     21.80 o 
  13   5   2      116.97      112.00      9.43 o 
  14   5   2      681.92      698.05     22.13 o 
  15   5   2       23.85       17.75     10.72 o 
  16   5   2       20.54       27.00     10.08 o 
  17   5   2       37.80       34.46     10.68 o 
  18   5   2       22.04       37.47     10.89 o 
  19   5   2       39.24       28.42     10.00 o 
  20   5   2       79.41       69.23     10.95 o 
   0   6   2     6003.92     5774.18    380.99 o 
   1   6   2     4577.91     4123.60    131.56 o 
   2   6   2    20479.90    20462.46   1033.05 o 
   3   6   2     1525.69     1547.80     51.07 o 
   4   6   2     1487.26     1087.49     57.65 o 
   5   6   2     1115.49     1078.58     64.57 o 
   6   6   2       40.40       88.20     13.01 o 
   7   6   2     2729.85     2667.91     90.21 o 
   8   6   2      330.13      265.08     15.00 o 
   9   6   2       89.32       96.80     11.38 o 
  10   6   2      362.22      324.60     14.53 o 
  11   6   2       88.04      176.56     10.51 o 
  12   6   2      168.22      169.37      9.76 o 
  13   6   2       88.91       92.91      9.81 o 
  14   6   2      461.16      515.71     17.92 o 
  15   6   2      240.18      227.71     11.98 o 
  16   6   2       77.74       81.15     10.68 o 
  17   6   2      176.67      146.24     12.45 o 
  18   6   2       22.21       26.24     10.83 o 
  19   6   2       36.62       48.14     11.78 o 
  20   6   2       69.13       62.52     12.48 o 
   1   7   2     3758.61     3738.05    135.37 o 
   2   7   2      852.18      758.54     30.54 o 
   3   7   2      705.56      670.30     42.00 o 
   4   7   2      310.21      283.26     19.39 o 
   5   7   2      669.56      613.58     31.57 o 
   6   7   2      473.07      489.16     17.70 o 
   7   7   2      390.64      437.68     14.87 o 
   8   7   2      957.42     1075.27     34.92 o 
   9   7   2        8.88       18.20     11.62 o 
  10   7   2      333.48      285.35     11.57 o 
  11   7   2      193.38      202.51     11.10 o 
  12   7   2     1189.92     1152.50     34.52 o 
  13   7   2     1051.75      966.40     35.83 o 
  14   7   2      140.31      150.63      9.97 o 
  15   7   2        1.01        8.21     10.27 o 
  16   7   2      265.86      251.39     10.96 o 
  17   7   2       32.97       37.46     10.25 o 
  18   7   2        4.15       15.01     10.35 o 
  19   7   2      236.08      245.56     15.21 o 
  20   7   2      118.75      116.01     10.49 o 
   0   8   2    11862.80    11643.02    531.83 o 
   1   8   2      392.83      449.88     19.63 o 
   2   8   2      617.80      493.16     23.22 o 
   3   8   2      408.30      358.25     20.64 o 
   4   8   2       42.40       59.68     19.67 o 
   5   8   2       99.04      130.40     16.72 o 
   6   8   2      331.23      485.53     21.05 o 
   7   8   2      465.20      681.12     23.91 o 
   8   8   2       42.50       48.63     11.74 o 
   9   8   2        5.38       12.02     12.35 o 
  10   8   2      700.53      741.78     32.71 o 
  11   8   2      840.47      834.72     38.28 o 
  12   8   2      297.27      312.14     15.66 o 
  13   8   2      596.46      592.23     24.20 o 
  14   8   2      680.14      754.75     29.92 o 
  15   8   2       90.08       93.71     10.18 o 
  16   8   2      123.27      122.44     11.35 o 
  17   8   2     1061.37     1201.95     58.95 o 
  18   8   2      149.12      125.41     11.21 o 
  19   8   2       19.42       14.43     11.00 o 
  20   8   2       21.34       14.92      9.90 o 
   1   9   2      260.83      272.52     18.28 o 
   2   9   2      164.32      134.99     20.86 o 
   3   9   2     1642.98     1923.47     52.93 o 
   4   9   2     2394.48     2369.17     80.50 o 
   5   9   2     1091.45     1268.21     69.33 o 
   6   9   2      399.80      397.44     23.34 o 
   7   9   2      318.18      295.16     12.55 o 
   8   9   2      688.99      717.30     30.14 o 
   9   9   2      231.86      287.62     12.42 o 
  10   9   2     2390.50     2253.57     88.82 o 
  11   9   2      614.49      669.71     25.04 o 
  12   9   2      370.11      408.51     14.06 o 
  13   9   2      668.92      764.68     28.34 o 
  14   9   2      685.72      640.90     27.80 o 
  15   9   2        3.56       14.39      9.29 o 
  16   9   2       74.68       82.82      9.83 o 
  17   9   2       58.86       57.72     10.84 o 
  18   9   2      545.26      568.72     25.82 o 
  19   9   2       22.11       31.29     10.98 o 
  20   9   2        8.58       20.66     13.10 o 
   0  10   2       16.88       37.70     28.08 o 
   1  10   2      728.25      641.32     22.31 o 
   2  10   2      231.01      253.95     20.46 o 
   3  10   2     2026.14     2213.75     83.19 o 
   4  10   2     2820.70     2478.17     63.09 o 
   5  10   2     6500.50     7099.45    273.94 o 
   6  10   2     3863.74     4096.61    109.56 o 
   7  10   2       44.26       34.04     15.47 o 
   8  10   2      568.46      630.13     26.99 o 
   9  10   2     1549.36     1545.62     43.38 o 
  10  10   2     2161.90     2175.92     90.04 o 
  11  10   2     1046.23     1193.28     42.84 o 
  12  10   2      246.62      267.42     13.93 o 
  13  10   2      464.43      439.82     17.22 o 
  14  10   2      483.97      413.03     19.90 o 
  15  10   2       41.95       42.83     11.51 o 
  16  10   2      310.02      312.59     11.71 o 
  17  10   2     2186.50     2274.20    114.99 o 
  18  10   2      175.95      166.98     11.55 o 
  19  10   2       19.77       18.75     10.90 o 
   1  11   2      720.60      734.06     22.32 o 
   2  11   2      214.10      217.27     23.89 o 
   3  11   2      476.30      578.31     27.17 o 
   4  11   2     8860.62     9572.61    485.33 o 
   5  11   2     1473.08     1714.99     61.59 o 
   6  11   2     3001.87     3582.73    192.96 o 
   7  11   2      237.21      204.40     13.19 o 
   8  11   2      614.69      694.78     25.95 o 
   9  11   2      844.32     1019.43     38.66 o 
  10  11   2      655.41      679.80     19.84 o 
  11  11   2      138.05      128.92     11.33 o 
  12  11   2      906.20      882.39     37.81 o 
  13  11   2       18.89       25.59     11.66 o 
  14  11   2      150.41      164.50     11.65 o 
  15  11   2       45.42       42.57     12.34 o 
  16  11   2      884.88      797.28     27.50 o 
  17  11   2       91.80       86.66     11.58 o 
  18  11   2      129.39      143.10     11.53 o 
  19  11   2        2.59        8.37     11.61 o 
   0  12   2     4700.94     4256.42    120.67 o 
   1  12   2     1019.18     1233.63     24.36 o 
   2  12   2     3806.32     4035.32    162.85 o 
   3  12   2     3207.61     3951.94     50.46 o 
   4  12   2     7678.10    10367.25    173.56 o 
   5  12   2      421.27      552.23     22.91 o 
   6  12   2      411.46      455.46     18.84 o 
   7  12   2      603.55      680.72     44.32 o 
   8  12   2       95.74       96.86     15.69 o 
   9  12   2     2263.64     2204.50     61.63 o 
  10  12   2      182.70      183.36     12.89 o 
  11  12   2     1087.56     1016.31     31.94 o 
  12  12   2      857.79      883.75     26.32 o 
  13  12   2       87.89       96.06     11.13 o 
  14  12   2      200.32      280.98     11.67 o 
  15  12   2      354.39      389.52     18.57 o 
  16  12   2      706.84      671.81     23.66 o 
  17  12   2     1324.20     1344.33     44.15 o 
  18  12   2      198.77      167.85     14.42 o 
  19  12   2       70.87       33.58     11.66 o 
   1  13   2     3033.26     3301.73    134.02 o 
   2  13   2     2881.71     2878.99    105.27 o 
   3  13   2     1041.95     1139.33     23.08 o 
   4  13   2      770.84      955.24     24.54 o 
   5  13   2      563.04      593.53     16.45 o 
   6  13   2      807.51      683.16     20.21 o 
   7  13   2      374.01      355.63     14.92 o 
   8  13   2       49.21       41.16     12.89 o 
   9  13   2      248.21      288.68     20.14 o 
  10  13   2     1454.06     1570.45     47.41 o 
  11  13   2       13.56       19.98     11.66 o 
  12  13   2     2086.48     2056.83     56.41 o 
  13  13   2      160.84      237.37     12.94 o 
  14  13   2      295.97      311.41     11.89 o 
  15  13   2      394.11      382.64     13.04 o 
  16  13   2      807.48      935.09     23.73 o 
  17  13   2       99.02      150.44     10.90 o 
  18  13   2      257.95      269.91     14.87 o 
  19  13   2      153.65      115.96     12.73 o 
   0  14   2      733.67      726.08     29.91 o 
   1  14   2     2275.20     2208.37     59.63 o 
   2  14   2     1876.68     2042.88     22.91 o 
   3  14   2      510.14      588.85     17.71 o 
   4  14   2      658.79      583.81     17.75 o 
   5  14   2      979.60     1054.59     18.14 o 
   6  14   2       90.24       62.97     12.49 o 
   7  14   2      327.14      247.99     13.95 o 
   8  14   2      272.60      242.44     14.20 o 
   9  14   2       35.71       52.03     13.62 o 
  10  14   2     2516.05     2571.17    127.72 o 
  11  14   2       21.36       24.83     11.85 o 
  12  14   2     1210.83     1365.62     77.22 o 
  13  14   2     1453.86     1421.12     30.18 o 
  14  14   2      126.06       86.53     12.37 o 
  15  14   2      246.07      224.15     12.76 o 
  16  14   2      295.75      316.78     13.37 o 
  17  14   2      451.22      436.46     26.52 o 
  18  14   2      312.69      332.51     14.60 o 
  19  14   2       32.33       26.73     21.36 o 
   1  15   2      824.25      793.94     22.79 o 
   2  15   2       27.49        6.78     18.17 o 
   3  15   2     3246.70     3473.36     65.64 o 
   4  15   2      157.37      195.59     16.15 o 
   5  15   2       99.34       73.17     15.47 o 
   6  15   2       15.75       23.54     13.16 o 
   7  15   2       22.36       25.35     13.22 o 
   8  15   2      764.41      758.46     31.65 o 
   9  15   2      250.81      254.01     14.03 o 
  10  15   2     4903.94     4769.19    174.84 o 
  11  15   2      310.70      320.33     13.27 o 
  12  15   2      272.39      251.72     12.91 o 
  13  15   2     2167.25     2209.74     63.39 o 
  14  15   2       22.85       27.20     12.46 o 
  15  15   2      123.74      137.32     12.58 o 
  16  15   2      106.30      126.32     12.68 o 
  17  15   2      140.00       98.55     13.06 o 
  18  15   2       43.93       40.01     11.65 o 
   0  16   2      353.18      400.85     34.91 o 
   1  16   2      149.49      158.95     21.52 o 
   2  16   2       30.15       30.02     15.29 o 
   3  16   2      999.96     1038.18     30.89 o 
   4  16   2      397.59      371.33     17.47 o 
   5  16   2      449.87      574.72     16.38 o 
   6  16   2       26.43       39.92     16.05 o 
   7  16   2      636.53      426.02     14.99 o 
   8  16   2       87.30       96.36     13.23 o 
   9  16   2      144.07      148.50     12.44 o 
  10  16   2      765.55      774.19     42.24 o 
  11  16   2      197.71      188.65     14.17 o 
  12  16   2      183.61      210.66     13.80 o 
  13  16   2       31.10       38.27     11.73 o 
  14  16   2       44.38       28.97     13.63 o 
  15  16   2       37.75       26.86     13.75 o 
  16  16   2       15.84       25.65     12.94 o 
  17  16   2       56.83       29.26     14.32 o 
  18  16   2      107.29      103.81     14.94 o 
   1  17   2      986.03      962.64     21.07 o 
   2  17   2      140.62      124.28     13.78 o 
   3  17   2       27.95       37.30     15.20 o 
   4  17   2      319.05      359.55     14.29 o 
   5  17   2      107.71      114.92     15.15 o 
   6  17   2      118.55      176.80     15.20 o 
   7  17   2      388.13      292.45     12.55 o 
   8  17   2      144.04      175.31     12.47 o 
   9  17   2       19.42       21.69     12.15 o 
  10  17   2      410.33      464.91     25.47 o 
  11  17   2      532.28      548.26     19.69 o 
  12  17   2      219.36      265.44     15.41 o 
  13  17   2      462.34      484.36     14.74 o 
  14  17   2       73.83       77.70     12.48 o 
  15  17   2        0.05       10.42     13.72 o 
  16  17   2       46.62       52.21     13.95 o 
  17  17   2       23.83       16.58     14.27 o 
  18  17   2       22.94       20.98     13.36 o 
   0  18   2     1157.09     1211.04     37.94 o 
   1  18   2      218.69      239.04     19.54 o 
   2  18   2      598.61      579.23     22.86 o 
   3  18   2      115.53      140.25     14.96 o 
   4  18   2     1273.65     1666.82     56.76 o 
   5  18   2      287.63      281.89     15.56 o 
   6  18   2       22.32       45.60     15.33 o 
   7  18   2      307.00      363.50     15.89 o 
   8  18   2       63.52       54.22     14.36 o 
   9  18   2       47.45       45.18     13.31 o 
  10  18   2      169.98      155.49     12.56 o 
  11  18   2       48.34       48.95     13.28 o 
  12  18   2       42.75       64.02     12.61 o 
  13  18   2       29.38       31.29     12.51 o 
  14  18   2       56.10       77.24     15.50 o 
  15  18   2       45.07       46.78     13.62 o 
  16  18   2       35.94       30.53     12.19 o 
  17  18   2       45.67       55.56     16.46 o 
   1  19   2       57.73       66.41     16.44 o 
   2  19   2       58.97       22.33     14.37 o 
   3  19   2      122.17      111.76     16.29 o 
   4  19   2       68.43       52.03     16.53 o 
   5  19   2        1.63        8.36     14.56 o 
   6  19   2      121.39      127.82     20.59 o 
   7  19   2      370.27      433.55     21.28 o 
   8  19   2      134.08      137.58     12.26 o 
   9  19   2      205.95      181.60     12.47 o 
  10  19   2       59.33       76.55     11.46 o 
  11  19   2      242.20      237.63     15.65 o 
  12  19   2       21.71        0.90     12.41 o 
  13  19   2      337.96      366.61     16.00 o 
  14  19   2       58.21       61.54     12.98 o 
  15  19   2       16.53       19.76     14.14 o 
  16  19   2       41.30       35.27     16.66 o 
  17  19   2       46.60       30.67     12.83 o 
   0  20   2       32.47       53.16     23.25 o 
   1  20   2      356.52      352.62     17.24 o 
   2  20   2       35.79       42.47     16.72 o 
   3  20   2      113.87      105.30     15.08 o 
   4  20   2      437.19      495.84     16.21 o 
   5  20   2      600.65      493.26     14.55 o 
   6  20   2      844.25      892.99     24.30 o 
   7  20   2      292.92      302.62     11.91 o 
   8  20   2      436.31      477.27     32.20 o 
   9  20   2        2.32        8.39     13.23 o 
  10  20   2      132.96      107.41     12.34 o 
  11  20   2        3.02        2.22     14.58 o 
  12  20   2       87.37       51.09     12.51 o 
  13  20   2       29.12       26.18     13.08 o 
  14  20   2       21.60       19.93     13.24 o 
  15  20   2      110.48       97.59     16.56 o 
  16  20   2       10.70       13.05     14.89 o 
   1  21   2      301.22      345.69     22.63 o 
   2  21   2     2376.91     2827.10     59.45 o 
   3  21   2      357.17      316.14     13.92 o 
   4  21   2     1495.90     1633.89     39.02 o 
   5  21   2      318.89      337.01     16.86 o 
   6  21   2     1476.09     1618.83     66.76 o 
   7  21   2      193.00      190.41     14.10 o 
   8  21   2      222.64      252.63     13.39 o 
   9  21   2       34.08       29.97     12.81 o 
  10  21   2      348.16      272.03     16.04 o 
  11  21   2       68.91      104.10     14.97 o 
  12  21   2      464.63      406.47     25.00 o 
  13  21   2      540.23      532.05     23.01 o 
  14  21   2       15.91       -2.40     16.03 o 
  15  21   2       36.06       35.03     12.47 o 
  16  21   2       25.16       13.39     15.15 o 
   0  22   2       62.98       50.06     23.59 o 
   1  22   2        3.35       22.04     15.06 o 
   2  22   2       72.52       65.00     16.80 o 
   3  22   2     1732.23     1965.96     44.27 o 
   4  22   2      230.81      238.10     15.24 o 
   5  22   2      283.01      356.23     17.09 o 
   6  22   2      584.79      532.83     15.95 o 
   7  22   2       32.69       34.29     15.40 o 
   8  22   2       52.72       69.99     13.79 o 
   9  22   2       61.10       64.72     11.95 o 
  10  22   2      305.45      284.91     15.68 o 
  11  22   2      111.21      113.68     13.53 o 
  12  22   2      252.07      255.09     16.37 o 
  13  22   2       83.57       69.02     14.51 o 
  14  22   2       81.60       72.76     13.74 o 
  15  22   2       89.66       79.98     13.82 o 
   1  23   2       12.30       13.88     16.55 o 
   2  23   2     1929.80     2167.86     36.39 o 
   3  23   2     3898.71     4212.48     26.86 o 
   4  23   2      272.23      294.22     16.93 o 
   5  23   2       33.22       30.62     13.50 o 
   6  23   2     1686.02     1561.98     63.98 o 
   7  23   2       23.30        4.61     13.45 o 
   8  23   2      621.22      543.27     18.96 o 
   9  23   2       20.29       25.63     11.21 o 
  10  23   2       89.67      152.25     14.54 o 
  11  23   2      304.46      299.51     12.95 o 
  12  23   2       58.78      110.64     14.52 o 
  13  23   2      119.64      136.15     14.93 o 
  14  23   2       85.87       78.41     16.82 o 
  15  23   2      437.75      459.45     29.35 o 
   0  24   2     1909.48     1982.34     79.16 o 
   1  24   2      576.55      562.51     35.40 o 
   2  24   2     1312.58     1329.58     33.56 o 
   3  24   2     1866.10     1860.79     22.95 o 
   4  24   2      575.31      620.25     19.89 o 
   5  24   2      166.13      236.32     20.29 o 
   6  24   2      239.69      276.08     15.92 o 
   7  24   2       44.06       20.48     16.10 o 
   8  24   2      133.57       90.02     12.92 o 
   9  24   2       78.92       86.53     14.40 o 
  10  24   2       75.04       68.07     13.54 o 
  11  24   2      354.34      385.97     21.57 o 
  12  24   2        9.94       14.10     14.50 o 
  13  24   2      104.52      107.73     15.19 o 
  14  24   2       91.66       50.36     17.05 o 
   1  25   2      748.89      751.13     30.75 o 
   2  25   2      150.06      184.77     14.89 o 
   3  25   2      523.43      531.67     15.59 o 
   4  25   2      357.14      350.66     17.35 o 
   5  25   2       37.95       68.51     20.04 o 
   6  25   2       44.88       63.05     16.25 o 
   7  25   2       43.90       54.27     14.77 o 
   8  25   2      332.26      312.77     13.66 o 
   9  25   2       95.59      121.20     13.31 o 
  10  25   2      145.97      145.61     13.75 o 
  11  25   2       54.54       63.46     15.55 o 
  12  25   2        7.98       13.11     16.64 o 
  13  25   2        8.51        5.59     14.08 o 
  14  25   2      206.04      141.06     15.09 o 
   0  26   2     1061.75     1154.42     25.66 o 
   1  26   2      394.59      409.24     17.93 o 
   2  26   2      500.68      553.88     23.62 o 
   3  26   2       62.06       55.26     14.50 o 
   4  26   2      168.53      216.89     13.57 o 
   5  26   2      103.22       84.03     15.16 o 
   6  26   2      186.49      262.10     19.02 o 
   7  26   2       59.71       68.76     19.99 o 
   8  26   2      328.64      339.50     13.81 o 
   9  26   2      114.36      141.12     13.24 o 
  10  26   2       79.48       97.01     13.68 o 
  11  26   2      419.22      380.27     31.71 o 
  12  26   2        7.79        4.72     15.25 o 
  13  26   2       44.39       48.35     15.48 o 
   1  27   2      634.80      622.61     16.86 o 
   2  27   2       39.82       40.34     14.27 o 
   3  27   2        0.28        9.36     14.46 o 
   4  27   2       60.09       61.92     16.41 o 
   5  27   2      105.09      110.18     17.08 o 
   6  27   2       70.40       60.94     16.08 o 
   7  27   2      158.22      143.60     16.51 o 
   8  27   2      704.51      815.43     45.49 o 
   9  27   2        9.23        8.71     12.38 o 
  10  27   2      418.82      483.93     19.75 o 
  11  27   2      116.08       74.07     14.75 o 
  12  27   2        7.04       13.88     15.44 o 
   0  28   2       93.57      103.82     19.09 o 
   1  28   2      394.73      397.88     15.34 o 
   2  28   2       81.45       97.81     16.22 o 
   3  28   2       26.45       17.62     16.10 o 
   4  28   2      430.99      415.53     17.12 o 
   5  28   2        0.95        7.54     16.16 o 
   6  28   2      115.69      133.88     19.96 o 
   7  28   2       52.39       38.17     15.16 o 
   8  28   2      524.02      502.79     20.91 o 
   9  28   2        1.75       13.56     13.25 o 
  10  28   2      243.11      244.22     15.47 o 
  11  28   2       14.47       14.39     13.59 o 
  12  28   2       82.33       23.64     34.66 o 
   1  29   2      152.59      172.33     13.40 o 
   2  29   2       26.85       33.83     13.79 o 
   3  29   2       21.12       31.84     16.48 o 
   4  29   2       68.15       60.74     16.54 o 
   5  29   2       36.32       57.24     16.66 o 
   6  29   2       10.41       16.22     15.20 o 
   7  29   2      331.36      355.47     21.20 o 
   8  29   2      296.18      278.12     16.66 o 
   9  29   2       32.27       10.78     13.55 o 
  10  29   2      342.74      270.10     24.84 o 
  11  29   2       67.00       56.52     28.52 o 
   0  30   2      158.60      170.27     23.50 o 
   1  30   2        1.43       27.91     16.58 o 
   2  30   2        1.09       10.55     16.19 o 
   3  30   2       47.43       66.17     16.60 o 
   4  30   2      107.91       81.19     15.09 o 
   5  30   2       88.04      126.86     16.69 o 
   6  30   2      106.42      118.12     15.16 o 
   7  30   2      164.53      141.38     15.13 o 
   8  30   2       23.12       24.63     12.53 o 
   9  30   2       13.17        8.35     15.13 o 
  10  30   2       18.16        9.25     21.92 o 
   1  31   2       19.32       41.04     16.53 o 
   2  31   2        6.91        7.93     14.72 o 
   3  31   2       17.48        8.49     16.58 o 
   4  31   2       28.71       29.14     14.96 o 
   5  31   2       18.64       14.77     15.07 o 
   6  31   2       97.66       83.46     15.24 o 
   7  31   2      294.60      303.64     15.32 o 
   8  31   2       44.49       30.97     14.64 o 
   9  31   2        2.45        7.49     35.25 o 
   0  32   2      370.67      334.91     33.10 o 
   1  32   2       58.61       42.31     14.95 o 
   2  32   2       12.80       21.95     16.92 o 
   3  32   2        6.77        1.33     16.82 o 
   4  32   2       10.43       12.11     12.80 o 
   5  32   2       22.27       15.21     14.01 o 
   6  32   2       41.50       39.21     15.44 o 
   7  32   2       86.95      108.12     18.59 o 
   1  33   2       59.32       59.21     15.33 o 
   2  33   2       69.43       44.02     17.02 o 
   3  33   2       18.92       12.17     16.02 o 
   4  33   2        9.49        5.51     15.21 o 
   5  33   2       40.68       42.62     17.32 o 
   0  34   2      185.27      184.28     25.13 o 
   1  34   2      140.62      161.19     17.79 o 
   2  34   2      108.08      111.06     17.68 o 
   1   0   3     2117.00     2227.86     38.18 o 
   2   0   3      291.50      334.22     34.83 o 
   3   0   3     1684.78     1358.40     31.92 o 
   4   0   3      687.31      749.43     29.41 o 
   5   0   3     3207.45     2747.98    177.01 o 
   6   0   3      701.00      588.83     42.44 o 
   7   0   3      700.06      651.05     42.89 o 
   8   0   3     7336.05     7181.14    457.56 o 
   9   0   3     3784.29     4229.35    251.31 o 
  10   0   3       32.26       39.39     15.92 o 
  11   0   3       24.13       24.30     16.03 o 
  12   0   3        2.45       21.13     14.48 o 
  13   0   3     1209.74     1235.74     55.30 o 
  14   0   3     1645.26     1796.85    111.44 o 
  15   0   3        3.19       16.34     13.40 o 
  16   0   3       15.28       27.44     14.19 o 
  17   0   3      162.53      206.56     25.28 o 
  18   0   3       87.19      112.13     16.35 o 
  19   0   3        5.15       20.37     16.61 o 
  20   0   3       73.31       69.17     17.11 o 
   0   1   3      277.25      101.37     52.07 o 
   1   1   3     3749.50     3007.41     82.56 o 
   2   1   3    19419.96    17347.31    182.75 o 
   3   1   3     2976.67     2858.60     25.05 o 
   4   1   3      126.51       22.76     14.74 o 
   5   1   3      775.27      768.86     36.68 o 
   6   1   3     1263.00     1100.32     49.42 o 
   7   1   3     2607.31     2554.63    103.75 o 
   8   1   3     2146.07     2028.96     84.67 o 
   9   1   3      195.23      224.02     11.27 o 
  10   1   3       50.86       57.11     10.22 o 
  11   1   3     1407.63     1395.78     44.44 o 
  12   1   3        5.79       16.17      9.57 o 
  13   1   3      199.96      223.15     11.75 o 
  14   1   3      837.23      919.41     31.81 o 
  15   1   3       35.12       45.45     10.59 o 
  16   1   3       13.38       25.10     10.10 o 
  17   1   3       80.79      111.14     10.75 o 
  18   1   3      255.24      284.09     16.44 o 
  19   1   3        1.36        8.89     11.60 o 
  20   1   3      153.92      149.12     10.93 o 
   1   2   3      917.09      771.87     26.01 o 
   2   2   3     6364.50     5445.66     35.96 o 
   3   2   3     1000.82      897.78     22.56 o 
   4   2   3      589.15      669.11     19.00 o 
   5   2   3     2392.88     2177.47     99.02 o 
   6   2   3     1622.42     1338.30     51.65 o 
   7   2   3     4377.64     4359.15    160.75 o 
   8   2   3     2549.77     2418.08     89.24 o 
   9   2   3      887.18      858.50     34.59 o 
  10   2   3      212.42      273.51     11.21 o 
  11   2   3      133.34      119.64     10.31 o 
  12   2   3      145.91      168.27      9.54 o 
  13   2   3      371.32      381.87     12.65 o 
  14   2   3      116.13      129.35     10.21 o 
  15   2   3      242.21      266.50     10.19 o 
  16   2   3       28.31       28.48      9.57 o 
  17   2   3       81.19       71.85     10.16 o 
  18   2   3       34.71       24.56      9.90 o 
  19   2   3        7.77       14.62     10.39 o 
  20   2   3       33.82       32.22     11.44 o 
   0   3   3      411.43      521.48     29.91 o 
   1   3   3      549.75      330.80     27.43 o 
   2   3   3    22637.36    18756.69    422.97 o 
   3   3   3       42.00       15.87     16.66 o 
   4   3   3     1552.54     1205.33     24.81 o 
   5   3   3      726.11      737.96     32.39 o 
   6   3   3     1351.45     1178.63     53.33 o 
   7   3   3     3529.01     3847.21    164.11 o 
   8   3   3        2.05        8.53     14.33 o 
   9   3   3     1852.36     2029.27     71.71 o 
  10   3   3      107.42      179.91     11.31 o 
  11   3   3      460.99      493.50     18.25 o 
  12   3   3       75.01      111.55      9.46 o 
  13   3   3       42.33       68.97      9.91 o 
  14   3   3      218.53      240.09     10.97 o 
  15   3   3      299.98      304.64     11.82 o 
  16   3   3       68.88       66.09     10.78 o 
  17   3   3       53.67       40.22     11.49 o 
  18   3   3       41.94       25.97     10.44 o 
  19   3   3       68.93       54.06     10.70 o 
  20   3   3      161.71      141.48     11.76 o 
   1   4   3     1946.15     1533.21     33.73 o 
   2   4   3     9152.29     8721.79    139.73 o 
   3   4   3      964.41      846.39     22.77 o 
   4   4   3     1160.61     1211.49     22.71 o 
   5   4   3      267.88      245.18     14.48 o 
   6   4   3     5102.65     5155.70    200.69 o 
   7   4   3     1035.83      936.92     38.47 o 
   8   4   3      566.01      512.12     19.14 o 
   9   4   3      158.63      152.47     13.24 o 
  10   4   3       31.53       51.76     11.32 o 
  11   4   3      394.93      341.04     11.28 o 
  12   4   3       41.76       53.92      9.70 o 
  13   4   3      376.68      409.75     20.63 o 
  14   4   3      134.23      140.75     10.20 o 
  15   4   3       15.73       17.93     10.62 o 
  16   4   3       18.76       27.58     10.42 o 
  17   4   3      120.60      127.06     11.03 o 
  18   4   3       10.26       29.78     10.71 o 
  19   4   3       15.93       17.80     10.01 o 
  20   4   3       90.40      105.15     10.64 o 
   0   5   3      588.41      463.05     30.30 o 
   1   5   3     3560.02     3273.14     37.25 o 
   2   5   3     2887.65     2616.21     88.74 o 
   3   5   3     1374.62     1172.31     38.27 o 
   4   5   3     1311.03     1307.86     36.10 o 
   5   5   3     1196.44     1115.62     37.65 o 
   6   5   3      640.14      733.03     25.81 o 
   7   5   3      304.73      169.40     16.32 o 
   8   5   3     1934.62     1941.42     49.52 o 
   9   5   3       17.91       16.04     11.13 o 
  10   5   3      302.87      292.64     14.11 o 
  11   5   3      502.91      543.43     23.78 o 
  12   5   3       32.02       17.96      9.20 o 
  13   5   3        3.47       20.75     10.61 o 
  14   5   3       26.35       27.43      9.73 o 
  15   5   3        1.46        0.27     10.11 o 
  16   5   3       46.24       43.20      9.82 o 
  17   5   3     1365.27     1402.85     63.31 o 
  18   5   3       11.00       30.28     11.93 o 
  19   5   3      121.41      128.37     11.44 o 
  20   5   3       11.08       16.75     10.57 o 
   1   6   3      899.67      711.90     42.90 o 
   2   6   3     1550.96     1300.65     66.41 o 
   3   6   3       62.35       60.48     21.03 o 
   4   6   3      654.04      588.93     23.89 o 
   5   6   3      120.64      120.91     16.71 o 
   6   6   3     1092.26     1203.14     86.21 o 
   7   6   3      937.19     1022.20     37.45 o 
   8   6   3      407.43      391.86     18.92 o 
   9   6   3       18.21       17.29     12.80 o 
  10   6   3      131.33      156.69     11.30 o 
  11   6   3     1105.54     1122.38     48.23 o 
  12   6   3       55.07       68.51     10.00 o 
  13   6   3      270.84      260.96     11.65 o 
  14   6   3       92.17      123.46     10.83 o 
  15   6   3      617.69      662.51     26.68 o 
  16   6   3       19.71       37.94     10.24 o 
  17   6   3       96.15       94.93     11.59 o 
  18   6   3        1.47        7.10      9.93 o 
  19   6   3       68.06       50.23     10.73 o 
  20   6   3        0.73       14.00     10.85 o 
   0   7   3    10166.12    10459.50    833.03 o 
   1   7   3     3000.77     2747.71    114.57 o 
   2   7   3     3751.67     3697.29    117.91 o 
   3   7   3      327.95      329.03     25.37 o 
   4   7   3     1709.46     1260.11     22.78 o 
   5   7   3      467.98      397.67     19.41 o 
   6   7   3      199.85      150.27     16.59 o 
   7   7   3     3824.10     3546.34    253.58 o 
   8   7   3      222.22      246.25     15.12 o 
   9   7   3       14.32       15.23     10.86 o 
  10   7   3       98.85      130.13     11.06 o 
  11   7   3       93.64       95.74     10.93 o 
  12   7   3       36.03       29.77     11.10 o 
  13   7   3        4.79       28.05      9.87 o 
  14   7   3      124.06      164.04     11.47 o 
  15   7   3      227.32      257.95     11.73 o 
  16   7   3       35.23       36.51     10.40 o 
  17   7   3     1050.56     1020.42     46.81 o 
  18   7   3       26.46       48.30     11.30 o 
  19   7   3       27.63       23.23     10.28 o 
  20   7   3       13.77        9.46     13.05 o 
   1   8   3     3001.04     2709.77    107.39 o 
   2   8   3      211.50      303.80     22.05 o 
   3   8   3     7623.49     7439.90    342.51 o 
   4   8   3      188.07      393.93     21.50 o 
   5   8   3     3301.68     3145.84    222.03 o 
   6   8   3       29.48       62.80     15.01 o 
   7   8   3      609.66      586.67     38.22 o 
   8   8   3      405.81      379.11     15.88 o 
   9   8   3      129.45      121.55     12.06 o 
  10   8   3      791.75      775.53     31.89 o 
  11   8   3       27.28       34.50     11.29 o 
  12   8   3     2093.31     2142.31    110.65 o 
  13   8   3      687.02      675.36     30.37 o 
  14   8   3      438.63      463.45     15.69 o 
  15   8   3      692.37      697.81     31.77 o 
  16   8   3      113.54      113.42     11.09 o 
  17   8   3        5.27       12.88      9.95 o 
  18   8   3      115.21       89.57     11.36 o 
  19   8   3        6.45        7.53     11.44 o 
  20   8   3        8.69        6.03     20.17 o 
   0   9   3      423.04      258.06     30.33 o 
   1   9   3     2566.90     2718.64    124.52 o 
   2   9   3     4473.55     4777.90    264.43 o 
   3   9   3     8854.70     9578.88    523.01 o 
   4   9   3      938.89      922.15     59.76 o 
   5   9   3     1296.22     1482.80     82.52 o 
   6   9   3       38.59       41.81     14.13 o 
   7   9   3     1610.79     1288.53     56.66 o 
   8   9   3      271.20      254.65     18.63 o 
   9   9   3       89.25      142.43     16.26 o 
  10   9   3      645.95      636.26     36.15 o 
  11   9   3     1279.86     1425.43     69.00 o 
  12   9   3     2889.05     2917.92    124.22 o 
  13   9   3      359.52      389.18     14.51 o 
  14   9   3      893.11      820.76     31.65 o 
  15   9   3        3.32       12.74     10.12 o 
  16   9   3      492.87      507.83     19.76 o 
  17   9   3      379.75      327.48     15.66 o 
  18   9   3      339.76      258.94     14.94 o 
  19   9   3      210.20      143.13     11.83 o 
   1  10   3     5603.47     5897.29    328.13 o 
   2  10   3     2705.68     3586.12    177.57 o 
   3  10   3     9953.79    10646.93    563.81 o 
   4  10   3     3840.79     4901.42    223.58 o 
   5  10   3     2222.92     2645.72     96.04 o 
   6  10   3       99.44       49.27     14.82 o 
   7  10   3       54.51       55.87     15.26 o 
   8  10   3       83.02       60.32     11.41 o 
   9  10   3      427.61      495.01     35.39 o 
  10  10   3      202.88      195.72     13.52 o 
  11  10   3      265.55      235.40     15.37 o 
  12  10   3     3101.10     3155.67    136.69 o 
  13  10   3      249.75      258.12     19.54 o 
  14  10   3      307.10      293.74     15.26 o 
  15  10   3       39.99       33.82     11.10 o 
  16  10   3      574.39      595.35     22.80 o 
  17  10   3      112.65      121.79     10.66 o 
  18  10   3      130.80      149.94     11.04 o 
  19  10   3      343.98      302.51     18.07 o 
   0  11   3       84.21       72.38     30.55 o 
   1  11   3     4370.13     4415.17    151.03 o 
   2  11   3      709.49      774.25     28.85 o 
   3  11   3     3303.10     3230.27    244.98 o 
   4  11   3      598.31      632.90     44.77 o 
   5  11   3      725.08      690.56     16.46 o 
   6  11   3      793.24      896.40     41.53 o 
   7  11   3       62.62       20.24     14.41 o 
   8  11   3      537.99      585.44     32.35 o 
   9  11   3        5.75       16.51     14.42 o 
  10  11   3      560.64      592.52     38.83 o 
  11  11   3      359.86      448.59     30.73 o 
  12  11   3      410.88      457.24     27.87 o 
  13  11   3     1015.13     1012.30     39.50 o 
  14  11   3       77.32       92.93     13.69 o 
  15  11   3      113.52      117.40     11.96 o 
  16  11   3      454.40      439.69     15.34 o 
  17  11   3       17.34       26.30     12.61 o 
  18  11   3      301.45      274.83     13.39 o 
  19  11   3      435.72      466.41     29.46 o 
   1  12   3     4583.33     4260.92    365.50 o 
   2  12   3     1103.58     1076.87     31.84 o 
   3  12   3     2440.59     2600.31     47.94 o 
   4  12   3      949.65      689.22     40.92 o 
   5  12   3       60.61       51.02     17.55 o 
   6  12   3      884.69      807.55     38.84 o 
   7  12   3      181.17      180.81     13.61 o 
   8  12   3      562.95      542.25     40.77 o 
   9  12   3      193.87      249.21     15.02 o 
  10  12   3      809.23      835.12     56.87 o 
  11  12   3      248.01      245.22     21.29 o 
  12  12   3      274.23      272.43     13.57 o 
  13  12   3      957.71     1016.01     47.15 o 
  14  12   3      134.51      128.48     13.94 o 
  15  12   3      545.48      628.03     26.75 o 
  16  12   3      214.67      268.90     15.53 o 
  17  12   3       50.59       41.22     15.34 o 
  18  12   3       45.69       42.35     12.65 o 
  19  12   3      425.74      430.62     18.05 o 
   0  13   3      513.34      525.14     28.96 o 
   1  13   3      965.84      958.76     44.85 o 
   2  13   3     1005.02      978.75     23.25 o 
   3  13   3     1874.55     1617.05     60.46 o 
   4  13   3      152.60       55.83     16.94 o 
   5  13   3      110.16       79.67     15.23 o 
   6  13   3      190.75      176.28     15.13 o 
   7  13   3       10.94        2.27     12.11 o 
   8  13   3       36.27       41.22     13.49 o 
   9  13   3      379.54      427.75     33.80 o 
  10  13   3     1407.71     1228.42     44.91 o 
  11  13   3      181.67      163.56     13.37 o 
  12  13   3      769.64      811.45     67.29 o 
  13  13   3      130.15      136.54     15.87 o 
  14  13   3      168.46      147.07     14.39 o 
  15  13   3       19.96       33.70     11.91 o 
  16  13   3      125.07      164.42     12.62 o 
  17  13   3        0.72       11.84     14.66 o 
  18  13   3        3.84       13.02     12.74 o 
   1  14   3       55.26       56.22     18.87 o 
   2  14   3     2488.84     2756.26    100.24 o 
   3  14   3       68.87       75.79     16.66 o 
   4  14   3        4.13       -0.86     17.60 o 
   5  14   3      561.35      677.52     49.30 o 
   6  14   3      292.76      273.94     14.83 o 
   7  14   3       49.89       61.92     14.17 o 
   8  14   3      915.51      657.65     34.64 o 
   9  14   3     1988.10     2017.43    141.98 o 
  10  14   3      234.00      277.20     21.08 o 
  11  14   3      295.17      292.29     15.02 o 
  12  14   3     2669.10     2519.17    143.97 o 
  13  14   3       14.33       16.88     12.08 o 
  14  14   3       34.96       49.41     15.93 o 
  15  14   3       17.26       22.08     14.12 o 
  16  14   3      120.98      110.66     14.88 o 
  17  14   3      120.49       96.88     12.68 o 
  18  14   3        4.51       18.54     15.15 o 
   0  15   3     3375.14     3205.07    147.85 o 
   1  15   3      631.50      614.11     27.68 o 
   2  15   3     1024.92     1191.87     36.68 o 
   3  15   3       68.08       52.37     14.37 o 
   4  15   3       39.92       36.82     15.47 o 
   5  15   3      289.88      338.67     23.38 o 
   6  15   3      449.21      393.79     16.54 o 
   7  15   3      147.42      145.36     15.93 o 
   8  15   3      238.63      216.79     15.20 o 
   9  15   3     1798.09     1946.29    118.63 o 
  10  15   3        0.40        1.87     15.78 o 
  11  15   3      127.93      135.44     14.42 o 
  12  15   3     1713.71     1605.38     77.12 o 
  13  15   3      848.89      941.14     46.21 o 
  14  15   3        7.60        8.23     12.89 o 
  15  15   3       48.31       35.42     12.19 o 
  16  15   3      123.61      111.11     14.69 o 
  17  15   3       40.98       29.02     15.13 o 
  18  15   3       58.31       42.00     15.46 o 
   1  16   3     1463.06     1693.20     20.45 o 
   2  16   3     2026.35     1970.43     30.14 o 
   3  16   3       70.78       70.64     15.29 o 
   4  16   3       41.57       44.04     13.80 o 
   5  16   3      720.98      667.14     34.39 o 
   6  16   3      107.43      134.14     18.56 o 
   7  16   3      281.55      250.37     11.73 o 
   8  16   3      162.81      164.09     19.48 o 
   9  16   3      194.70      225.64     23.94 o 
  10  16   3      741.75      761.59     49.01 o 
  11  16   3      250.59      249.97     14.62 o 
  12  16   3     1076.13     1028.01     68.35 o 
  13  16   3       28.93       33.16     15.80 o 
  14  16   3        8.70        1.90     12.67 o 
  15  16   3        8.99        3.59     14.55 o 
  16  16   3      214.30      208.23     13.68 o 
  17  16   3       39.93       31.83     13.57 o 
  18  16   3       17.18       10.65     15.57 o 
   0  17   3     1003.03     1182.93     30.49 o 
   1  17   3      992.19     1143.38     21.56 o 
   2  17   3      132.30      184.15     17.04 o 
   3  17   3       98.74      106.09     16.36 o 
   4  17   3       18.64       25.98     15.05 o 
   5  17   3      455.23      435.43     16.25 o 
   6  17   3      286.73      327.40     13.27 o 
   7  17   3      529.45      523.73     25.40 o 
   8  17   3      695.12      602.05     18.43 o 
   9  17   3      106.83       81.98     15.89 o 
  10  17   3     1253.76     1215.94     73.05 o 
  11  17   3      786.58      742.20     53.49 o 
  12  17   3      218.50      207.59     20.22 o 
  13  17   3        5.24        9.76     12.07 o 
  14  17   3       76.63       68.39     14.34 o 
  15  17   3       13.14       13.82     12.96 o 
  16  17   3       42.94       42.38     13.66 o 
  17  17   3       74.97       80.61     13.89 o 
   1  18   3      169.51      138.88     16.23 o 
   2  18   3       11.41        2.47     16.15 o 
   3  18   3      270.13      279.05     15.01 o 
   4  18   3       60.72       63.03     13.54 o 
   5  18   3      867.44      875.05     24.03 o 
   6  18   3      106.41      187.86     15.96 o 
   7  18   3       91.17       70.33     14.49 o 
   8  18   3      177.34      181.50     16.08 o 
   9  18   3       40.81       71.52     13.05 o 
  10  18   3      141.11      164.76     14.35 o 
  11  18   3      594.75      566.94     29.42 o 
  12  18   3       34.74       46.87     12.75 o 
  13  18   3      168.94      170.49     14.43 o 
  14  18   3      208.69      174.09     13.16 o 
  15  18   3        2.22       12.50     16.12 o 
  16  18   3       15.94       14.55     13.55 o 
  17  18   3      187.26      159.77     17.34 o 
   0  19   3     4743.84     4833.64     50.39 o 
   1  19   3       24.44       29.90     18.97 o 
   2  19   3       42.86       32.71     13.28 o 
   3  19   3     1016.33      966.24     18.19 o 
   4  19   3       12.61       17.75     16.93 o 
   5  19   3      222.75      323.31     17.92 o 
   6  19   3       81.15       90.28     15.44 o 
   7  19   3      253.97      261.27     16.07 o 
   8  19   3      106.52      111.71     14.55 o 
   9  19   3      119.50      146.39     13.42 o 
  10  19   3      328.76      333.28     28.34 o 
  11  19   3      103.03      148.44     16.09 o 
  12  19   3       98.99       87.13     15.93 o 
  13  19   3      128.28       87.12     12.06 o 
  14  19   3      234.94      240.55     16.54 o 
  15  19   3      259.66      240.90     13.84 o 
  16  19   3       23.74       15.25     14.78 o 
  17  19   3        6.67      -29.53     23.30 o 
   1  20   3      461.62      530.80     15.82 o 
   2  20   3      179.95      169.43     15.26 o 
   3  20   3     1618.12     1762.54     44.71 o 
   4  20   3      252.98      343.70     18.49 o 
   5  20   3       22.89       62.27     15.16 o 
   6  20   3       84.33       99.07     17.65 o 
   7  20   3      135.70      130.19     13.60 o 
   8  20   3      157.42      160.51     16.15 o 
   9  20   3      320.47      316.67     13.67 o 
  10  20   3      846.85      758.91     23.15 o 
  11  20   3      378.99      432.74     25.17 o 
  12  20   3       71.47       95.75     14.57 o 
  13  20   3        7.58       24.73     14.28 o 
  14  20   3       11.14       32.53     14.11 o 
  15  20   3        7.48       34.52     13.52 o 
  16  20   3        0.25        2.88     16.63 o 
   0  21   3     5211.60     5255.10     52.24 o 
   1  21   3     2209.47     2300.75     40.08 o 
   2  21   3     1589.11     1686.09     24.66 o 
   3  21   3     1065.11     1175.13     18.64 o 
   4  21   3      213.25      208.17     16.55 o 
   5  21   3      155.93      218.56     16.86 o 
   6  21   3      154.67      189.05     14.25 o 
   7  21   3      101.74      115.68     11.63 o 
   8  21   3      215.71      213.75     14.30 o 
   9  21   3      252.72      242.56     22.96 o 
  10  21   3     1141.26     1180.36     59.25 o 
  11  21   3       15.37        2.75     12.98 o 
  12  21   3       66.17       61.59     14.52 o 
  13  21   3       11.21       10.06     12.45 o 
  14  21   3       78.83       56.71     14.87 o 
  15  21   3       17.14       24.66     13.70 o 
  16  21   3        2.97       18.19     15.51 o 
   1  22   3      598.00      544.96     20.14 o 
   2  22   3     2846.97     3106.38     53.50 o 
   3  22   3      773.27      740.19     30.40 o 
   4  22   3      707.49      689.10     15.80 o 
   5  22   3        2.35       -0.36     14.89 o 
   6  22   3      374.36      394.55     15.64 o 
   7  22   3      294.38      243.50     14.99 o 
   8  22   3      395.91      288.89     13.53 o 
   9  22   3      148.32       71.23     14.26 o 
  10  22   3      116.37      121.83     14.29 o 
  11  22   3       70.76      102.09     13.14 o 
  12  22   3      187.62      169.69     16.75 o 
  13  22   3      217.39      181.63     14.70 o 
  14  22   3       74.14       85.50     15.21 o 
  15  22   3       15.64       15.42     14.07 o 
   0  23   3     4896.04     5291.55    134.09 o 
   1  23   3      703.54      755.16     26.87 o 
   2  23   3      292.61      261.04     17.38 o 
   3  23   3      214.76      202.28     15.50 o 
   4  23   3     2278.90     2046.87     50.86 o 
   5  23   3      323.00      398.71     17.39 o 
   6  23   3      749.04      648.99     29.59 o 
   7  23   3       59.70       78.15     13.17 o 
   8  23   3      565.43      435.50     20.82 o 
   9  23   3      185.70      170.44     13.58 o 
  10  23   3       46.22       81.21     15.98 o 
  11  23   3      249.33      247.17     27.14 o 
  12  23   3       48.88       49.17     12.41 o 
  13  23   3      327.71      295.58     14.16 o 
  14  23   3      105.87      103.69     14.05 o 
  15  23   3        1.62        0.74     15.62 o 
   1  24   3     1117.68     1257.39     32.18 o 
   2  24   3       19.46       39.17     16.56 o 
   3  24   3      229.64      262.95     16.99 o 
   4  24   3      430.93      391.52     14.49 o 
   5  24   3       98.69      121.53     15.08 o 
   6  24   3      109.66      104.51     13.47 o 
   7  24   3       33.41       55.15     15.78 o 
   8  24   3      648.01      547.65     21.83 o 
   9  24   3      420.32      430.09     27.80 o 
  10  24   3       91.37      112.08     14.61 o 
  11  24   3        5.60       25.00     14.55 o 
  12  24   3       71.88       78.36     13.51 o 
  13  24   3       74.10       72.55     16.77 o 
  14  24   3       30.84       37.68     17.07 o 
   0  25   3      128.50      123.21     23.47 o 
   1  25   3     1222.92     1209.37     89.31 o 
   2  25   3      121.09      128.68     16.57 o 
   3  25   3      185.61      201.85     18.03 o 
   4  25   3     1772.98     1800.71     25.05 o 
   5  25   3      140.71      235.04     15.26 o 
   6  25   3       77.57       65.82     14.45 o 
   7  25   3       24.52       27.12     15.75 o 
   8  25   3      373.81      401.00     15.68 o 
   9  25   3        2.76       -6.36     14.28 o 
  10  25   3        3.60       16.75     12.49 o 
  11  25   3        9.62       13.08     14.77 o 
  12  25   3       95.13      145.49     13.91 o 
  13  25   3      442.03      444.09     30.90 o 
   1  26   3      517.66      488.09     17.17 o 
   2  26   3       15.92       19.02     14.28 o 
   3  26   3      232.43      234.48     16.98 o 
   4  26   3      276.52      303.82     19.38 o 
   5  26   3      132.12      125.34     12.63 o 
   6  26   3      780.87      811.85     21.24 o 
   7  26   3       42.52       57.22     13.32 o 
   8  26   3       97.17       99.37     13.87 o 
   9  26   3       69.70       91.74     15.11 o 
  10  26   3      251.53      274.55     15.54 o 
  11  26   3      229.76      248.97     17.64 o 
  12  26   3      195.18      199.63     17.19 o 
  13  26   3      279.08      282.36     33.14 o 
   0  27   3      612.08      574.16     74.07 o 
   1  27   3      164.09      148.88     14.68 o 
   2  27   3       61.77       64.52     14.40 o 
   3  27   3      119.25       85.21     18.95 o 
   4  27   3       63.53       62.22     18.76 o 
   5  27   3      194.32      175.49     16.79 o 
   6  27   3       97.29       87.56     20.23 o 
   7  27   3      161.66      167.27     17.36 o 
   8  27   3      161.06      145.96     13.91 o 
   9  27   3      500.95      498.06     30.34 o 
  10  27   3      311.28      304.69     25.22 o 
  11  27   3      186.14      153.18     17.36 o 
  12  27   3       86.60       68.75     14.31 o 
   1  28   3        8.46       21.06     14.59 o 
   2  28   3      133.31      136.81     14.73 o 
   3  28   3       72.68       93.39     16.57 o 
   4  28   3      251.70      248.64     20.31 o 
   5  28   3      185.97      150.35     16.53 o 
   6  28   3      145.70      175.85     17.60 o 
   7  28   3       33.27       64.44     20.16 o 
   8  28   3        6.73       -0.04     14.91 o 
   9  28   3      256.93      256.60     17.36 o 
  10  28   3       21.38        3.60     13.50 o 
  11  28   3      138.98      154.93     14.37 o 
   0  29   3      163.99      172.02     19.25 o 
   1  29   3       42.01       38.37     13.40 o 
   2  29   3      285.43      314.27     17.27 o 
   3  29   3       59.33       56.87     17.38 o 
   4  29   3       62.88       62.15     14.90 o 
   5  29   3       97.55      108.63     20.59 o 
   6  29   3       17.86       22.07     17.14 o 
   7  29   3       22.48       13.42     17.45 o 
   8  29   3       76.64       81.44     15.38 o 
   9  29   3      162.21      136.51     13.20 o 
  10  29   3       70.35       56.86     14.01 o 
   1  30   3       80.30      111.37     16.77 o 
   2  30   3       12.42       30.12     16.53 o 
   3  30   3      351.51      356.48     17.63 o 
   4  30   3        2.05        6.13     15.38 o 
   5  30   3       55.33       70.75     16.96 o 
   6  30   3       25.13       20.66     20.43 o 
   7  30   3        1.61       27.39     21.32 o 
   8  30   3       22.61       11.98     15.54 o 
   9  30   3       14.63        8.00     15.38 o 
   0  31   3       71.62       83.63     23.41 o 
   1  31   3       76.70       56.99     16.56 o 
   2  31   3       11.74       21.35     16.80 o 
   3  31   3       46.83       34.09     14.82 o 
   4  31   3       14.77       11.57     16.70 o 
   5  31   3        9.63       15.87     15.11 o 
   6  31   3       50.90       42.05     15.50 o 
   7  31   3       57.20       17.39     18.18 o 
   8  31   3       38.67       14.87     18.63 o 
   1  32   3       60.98       64.49     15.14 o 
   2  32   3        9.22       21.40     16.60 o 
   3  32   3       74.37       75.45     17.88 o 
   4  32   3       45.97       47.91     17.27 o 
   5  32   3        6.38        7.28     17.99 o 
   6  32   3       11.82       16.18     18.39 o 
   0  33   3      181.35      185.01     20.53 o 
   1  33   3      147.22      152.82     15.75 o 
   2  33   3      189.91      194.18     17.83 o 
   3  33   3      106.81      113.41     15.91 o 
   4  33   3      276.02      277.53     29.47 o 
   0   0   4        9.53       90.26     39.45 o 
   1   0   4        5.21       -2.86     38.61 o 
   2   0   4        3.61       21.06     27.74 o 
   3   0   4      215.35      188.68     27.71 o 
   4   0   4    20377.45    18989.33     80.13 o 
   5   0   4      339.68      606.56     30.90 o 
   6   0   4      162.18      215.69     24.11 o 
   7   0   4      434.40      409.34     37.77 o 
   8   0   4     2092.62     2263.74    131.32 o 
   9   0   4     4949.61     4683.77    274.88 o 
  10   0   4      258.08      259.17     18.84 o 
  11   0   4        2.18       12.65     17.92 o 
  12   0   4      631.06      557.87     19.18 o 
  13   0   4       84.24       75.77     18.29 o 
  14   0   4       49.52       48.90     16.14 o 
  15   0   4        0.18        9.68     15.84 o 
  16   0   4       29.61       -8.99     18.20 o 
  17   0   4       47.31       60.33     14.55 o 
  18   0   4       54.91       77.36     16.74 o 
  19   0   4        0.28       18.18     16.49 o 
  20   0   4       40.53       47.68     19.99 o 
   1   1   4     2498.69     2329.12     41.26 o 
   2   1   4        3.81       53.04     22.44 o 
   3   1   4      930.69      870.05     29.86 o 
   4   1   4     1471.03     1504.83     44.33 o 
   5   1   4      430.09      397.94     17.91 o 
   6   1   4      384.27      338.21     15.06 o 
   7   1   4     2095.52     1909.95     83.48 o 
   8   1   4     1293.30     1213.13     46.89 o 
   9   1   4      288.18      320.05     12.77 o 
  10   1   4      767.07      748.48     29.59 o 
  11   1   4       27.92       34.78     11.98 o 
  12   1   4      291.68      262.50     12.16 o 
  13   1   4       11.36       11.30     12.81 o 
  14   1   4       65.32       51.71     13.01 o 
  15   1   4      212.12      182.01     10.91 o 
  16   1   4      252.68      248.00     11.78 o 
  17   1   4        1.18        7.55     12.03 o 
  18   1   4      144.07      161.65     12.51 o 
  19   1   4      105.09       80.50     11.93 o 
  20   1   4      148.09      141.94     13.34 o 
   0   2   4     6202.72     5839.00     62.50 o 
   1   2   4     4999.33     4479.17    114.65 o 
   2   2   4    14265.84    12998.17    164.46 o 
   3   2   4      530.35      445.63     20.68 o 
   4   2   4      739.22      743.66     19.51 o 
   5   2   4      279.80      247.20     16.69 o 
   6   2   4      530.54      505.37     28.32 o 
   7   2   4      400.18      335.92     14.00 o 
   8   2   4     6322.16     6084.66    230.41 o 
   9   2   4     1980.98     2056.06    106.18 o 
  10   2   4      200.26      203.17     14.04 o 
  11   2   4       16.13       22.39     12.01 o 
  12   2   4      206.91      221.64     12.93 o 
  13   2   4       23.24       26.15     10.59 o 
  14   2   4       28.69       43.97     13.05 o 
  15   2   4      213.02      206.44     12.85 o 
  16   2   4      438.12      383.77     18.02 o 
  17   2   4       10.34       15.62     13.11 o 
  18   2   4       42.66       19.69     13.30 o 
  19   2   4       57.24       60.07     11.84 o 
  20   2   4       95.17       95.30     12.36 o 
   1   3   4     2741.37     2465.55     36.68 o 
   2   3   4     4343.99     4464.91     89.48 o 
   3   3   4      280.28      252.77     19.77 o 
   4   3   4     1157.11      921.44     32.08 o 
   5   3   4     2275.26     2440.24     32.28 o 
   6   3   4       55.36       65.30     15.33 o 
   7   3   4     2459.65     2109.18     86.68 o 
   8   3   4     4037.04     3857.52    170.56 o 
   9   3   4       40.37       36.46     13.30 o 
  10   3   4      533.82      600.84     25.04 o 
  11   3   4      102.51       98.26     12.16 o 
  12   3   4      133.54      139.04     11.70 o 
  13   3   4        5.12       20.28     11.26 o 
  14   3   4       81.77       58.23     10.65 o 
  15   3   4      718.94      689.72     31.66 o 
  16   3   4      485.08      501.43     30.69 o 
  17   3   4       47.21       51.67     10.69 o 
  18   3   4       29.12       32.27     13.32 o 
  19   3   4      110.20      107.45     13.08 o 
  20   3   4       36.57       21.69     12.20 o 
   0   4   4     2706.97     2048.85    231.89 o 
   1   4   4      245.54      197.71     22.53 o 
   2   4   4       97.33       70.51     17.42 o 
   3   4   4      601.77      497.92     17.36 o 
   4   4   4     1370.69     1341.27     31.41 o 
   5   4   4     3417.43     3788.31     23.91 o 
   6   4   4      446.36      546.64     22.97 o 
   7   4   4     1373.43     1174.77     44.64 o 
   8   4   4     3754.22     3836.74    173.99 o 
   9   4   4       82.40       88.32     12.37 o 
  10   4   4      226.34      248.95     14.24 o 
  11   4   4        0.34       15.60     11.99 o 
  12   4   4      135.98      106.23     10.81 o 
  13   4   4       38.04       50.71     12.23 o 
  14   4   4      113.68      125.56     12.24 o 
  15   4   4       40.13       62.64     12.82 o 
  16   4   4      621.66      597.24     23.62 o 
  17   4   4       93.68      106.85     12.70 o 
  18   4   4       41.88       36.48     11.55 o 
  19   4   4       45.53       28.03     11.91 o 
  20   4   4       23.41       -5.82     20.20 o 
   1   5   4      776.71      714.88     21.33 o 
   2   5   4       19.52       30.09     19.34 o 
   3   5   4     1092.48     1125.04     21.19 o 
   4   5   4    10690.36     9827.55    346.93 o 
   5   5   4     3476.13     3432.73    113.71 o 
   6   5   4     2217.53     2475.69    126.52 o 
   7   5   4     3750.29     3801.30    145.66 o 
   8   5   4       30.35      100.04     12.22 o 
   9   5   4      226.18      253.67     12.18 o 
  10   5   4      131.56      160.62     11.86 o 
  11   5   4       26.05       40.51     12.35 o 
  12   5   4      106.86      119.96     12.15 o 
  13   5   4       94.77      122.59     12.45 o 
  14   5   4      141.12      133.46     12.55 o 
  15   5   4      168.36      143.17     11.39 o 
  16   5   4      367.92      297.93     15.26 o 
  17   5   4       13.11       18.29     11.64 o 
  18   5   4      170.63      151.60     11.81 o 
  19   5   4       62.65       49.59     11.20 o 
   0   6   4      720.83      609.28     30.51 o 
   1   6   4      427.94      465.36     20.82 o 
   2   6   4        7.46       42.78     19.57 o 
   3   6   4      835.59      764.08     40.97 o 
   4   6   4     3457.97     3509.17    117.20 o 
   5   6   4     5872.52     4722.95    161.20 o 
   6   6   4      775.21     1007.77     45.75 o 
   7   6   4      693.96      581.40     26.30 o 
   8   6   4      277.17      229.68     12.45 o 
   9   6   4      183.75      129.57     13.62 o 
  10   6   4      255.23      286.84     18.36 o 
  11   6   4      304.42      313.75     14.64 o 
  12   6   4      266.72      255.26     12.80 o 
  13   6   4      427.32      424.11     25.66 o 
  14   6   4      230.33      216.92     11.68 o 
  15   6   4        1.52       10.98     11.74 o 
  16   6   4      121.17      151.15     12.44 o 
  17   6   4        9.42       23.41     10.73 o 
  18   6   4      174.17      189.44     12.97 o 
  19   6   4       63.45       60.42     13.05 o 
   1   7   4       60.96       86.17     21.49 o 
   2   7   4     1803.99     1760.03     69.37 o 
   3   7   4      926.96     1017.31     35.77 o 
   4   7   4     3558.68     3419.92    156.96 o 
   5   7   4      571.41      518.81     23.30 o 
   6   7   4      276.69      360.69     22.15 o 
   7   7   4      111.93      131.55     12.96 o 
   8   7   4      143.02      131.16     12.47 o 
   9   7   4      863.17      710.94     21.93 o 
  10   7   4      344.42      399.60     15.38 o 
  11   7   4      105.79      114.51     12.04 o 
  12   7   4      540.45      544.32     32.97 o 
  13   7   4        3.72       -3.67     11.57 o 
  14   7   4      638.67      699.43     37.54 o 
  15   7   4      106.20      106.57     11.29 o 
  16   7   4      104.45      128.32     11.14 o 
  17   7   4       25.60       22.85     11.67 o 
  18   7   4      190.20      215.91     12.79 o 
  19   7   4       16.42       17.84     12.87 o 
   0   8   4      749.70      827.17     73.02 o 
   1   8   4      209.46      228.81     20.28 o 
   2   8   4    11864.79    11674.86    300.24 o 
   3   8   4       62.67       36.34     20.69 o 
   4   8   4      103.95      201.54     17.53 o 
   5   8   4       87.06       90.75     22.14 o 
   6   8   4       93.72      155.90     14.62 o 
   7   8   4      264.38      298.23     16.21 o 
   8   8   4       62.93       53.99     12.22 o 
   9   8   4      315.38      456.37     34.26 o 
  10   8   4      894.71      927.27     68.57 o 
  11   8   4       62.75       61.25     12.02 o 
  12   8   4      106.23       81.66     13.92 o 
  13   8   4     1146.98     1068.32     41.80 o 
  14   8   4     1282.98     1256.86     56.21 o 
  15   8   4      247.05      222.47     14.49 o 
  16   8   4      226.01      236.68     17.63 o 
  17   8   4       65.69       64.30     12.64 o 
  18   8   4       69.60       75.64     11.73 o 
  19   8   4       68.20       52.44     12.98 o 
   1   9   4     1514.10     1566.51    115.30 o 
   2   9   4     5161.46     4937.62    286.17 o 
   3   9   4      125.14      155.62     19.21 o 
   4   9   4      730.43      902.02     33.45 o 
   5   9   4      497.81      517.32     18.24 o 
   6   9   4      156.16      191.45     14.13 o 
   7   9   4       93.92       98.60     12.68 o 
   8   9   4       52.60       39.98     14.56 o 
   9   9   4       19.12       25.50     13.20 o 
  10   9   4     1131.93     1166.86     76.17 o 
  11   9   4       22.29       34.40     11.76 o 
  12   9   4      542.75      587.47     47.61 o 
  13   9   4      239.02      261.16     16.21 o 
  14   9   4      617.96      590.41     24.38 o 
  15   9   4       43.88       33.44     13.48 o 
  16   9   4       91.07       74.67     12.65 o 
  17   9   4        3.03       -0.86     11.67 o 
  18   9   4       57.49       62.11     11.72 o 
  19   9   4      165.77      124.27     12.64 o 
   0  10   4     4831.83     5234.86    606.65 o 
   1  10   4     2796.48     3052.36    189.76 o 
   2  10   4     2252.76     1973.49     99.74 o 
   3  10   4      429.90      530.19     23.06 o 
   4  10   4      365.47      437.80     24.60 o 
   5  10   4      469.21      451.50     30.50 o 
   6  10   4      256.03      292.52     15.23 o 
   7  10   4      203.06      150.06     14.51 o 
   8  10   4       60.08       82.93     12.01 o 
   9  10   4       33.00       46.24     13.03 o 
  10  10   4      224.78      161.37     11.68 o 
  11  10   4      779.24      907.04     51.22 o 
  12  10   4     3847.51     3892.09    275.55 o 
  13  10   4     1205.78     1249.68     75.74 o 
  14  10   4       93.84       95.27     14.85 o 
  15  10   4      165.34      168.28     14.99 o 
  16  10   4       51.68       35.44     15.08 o 
  17  10   4      149.97      153.32     15.33 o 
  18  10   4       60.01       45.38     14.27 o 
  19  10   4       19.74       21.31     14.53 o 
   1  11   4     1087.97     1177.92     72.12 o 
   2  11   4       10.51       64.39     20.58 o 
   3  11   4     2420.42     2351.19    104.29 o 
   4  11   4      561.61      538.91     22.23 o 
   5  11   4       45.78       81.39     15.22 o 
   6  11   4     2184.31     2256.60    114.06 o 
   7  11   4       30.17       20.64     12.09 o 
   8  11   4     1294.12     1467.56     98.17 o 
   9  11   4       53.02       77.94     13.30 o 
  10  11   4      193.85      206.56     19.14 o 
  11  11   4     1369.15     1276.54     59.51 o 
  12  11   4     3355.79     3236.58    140.98 o 
  13  11   4       87.84       74.96     14.03 o 
  14  11   4      125.03      116.88     14.19 o 
  15  11   4       73.38       48.13     15.72 o 
  16  11   4      211.60      147.96     14.67 o 
  17  11   4       13.58       34.55     14.34 o 
  18  11   4       46.62       29.92     16.68 o 
  19  11   4       18.05       19.52     24.39 o 
   0  12   4      370.89      347.24     27.89 o 
   1  12   4      486.18      479.82     24.40 o 
   2  12   4       58.47       52.62     18.90 o 
   3  12   4     1051.44     1010.36     68.08 o 
   4  12   4      178.39      108.36     21.95 o 
   5  12   4      259.26      170.72     12.51 o 
   6  12   4      426.62      418.60     20.63 o 
   7  12   4      134.90      139.12     14.60 o 
   8  12   4     1521.29     1447.14     79.76 o 
   9  12   4       17.02       19.38     14.20 o 
  10  12   4      775.63      672.55     63.66 o 
  11  12   4      284.24      263.08     13.33 o 
  12  12   4     1455.84     1408.97    104.05 o 
  13  12   4      753.29      767.20     34.36 o 
  14  12   4       46.28       53.99     12.02 o 
  15  12   4       18.25       16.60     12.88 o 
  16  12   4      165.47      158.09     12.60 o 
  17  12   4       41.97       58.72     14.84 o 
  18  12   4       86.74      101.49     15.24 o 
   1  13   4      486.86      587.65     29.71 o 
   2  13   4      280.55      390.79     18.10 o 
   3  13   4      446.23      462.64     19.98 o 
   4  13   4      548.88      490.35     49.57 o 
   5  13   4      271.22      302.48     14.97 o 
   6  13   4      374.29      380.36     15.42 o 
   7  13   4       42.96       28.36     11.94 o 
   8  13   4     1042.30     1117.01     59.34 o 
   9  13   4       53.29       20.51     13.17 o 
  10  13   4      364.20      308.38     26.72 o 
  11  13   4      916.89     1025.34     46.91 o 
  12  13   4      269.87      273.52     16.83 o 
  13  13   4      108.31       75.56     14.24 o 
  14  13   4      372.59      387.03     17.86 o 
  15  13   4       29.52       38.17     15.97 o 
  16  13   4       45.72       71.28     16.21 o 
  17  13   4       58.11       74.86     16.67 o 
  18  13   4       43.89       41.32     13.66 o 
   0  14   4     4962.28     4739.31    472.02 o 
   1  14   4      764.34      761.18     40.12 o 
   2  14   4     1596.33     1492.59     68.70 o 
   3  14   4      213.19      283.89     19.00 o 
   4  14   4      997.52      986.23     86.28 o 
   5  14   4       96.02      148.38     16.68 o 
   6  14   4      233.39      218.83     17.53 o 
   7  14   4      560.09      488.54     29.59 o 
   8  14   4      128.14      123.39     15.74 o 
   9  14   4       14.13       25.73     11.78 o 
  10  14   4      347.82      337.21     20.82 o 
  11  14   4      198.09      223.32     14.49 o 
  12  14   4      562.37      656.04     46.33 o 
  13  14   4      172.84      147.18     13.07 o 
  14  14   4      413.32      457.98     16.56 o 
  15  14   4        7.80       12.26     13.25 o 
  16  14   4       56.36       65.23     13.22 o 
  17  14   4       76.16      106.75     12.80 o 
  18  14   4       41.20       41.68     13.98 o 
   1  15   4      710.97      728.47     28.83 o 
   2  15   4      491.81      637.26     30.39 o 
   3  15   4      565.41      525.57     63.16 o 
   4  15   4       57.03       70.75     17.46 o 
   5  15   4      303.15      283.30     27.92 o 
   6  15   4     1242.40     1288.12     59.41 o 
   7  15   4       21.62       32.42     12.20 o 
   8  15   4      777.22      696.00     40.29 o 
   9  15   4       54.63       52.18     12.93 o 
  10  15   4      301.98      290.28     33.85 o 
  11  15   4       61.35       58.32     13.01 o 
  12  15   4      329.33      332.15     27.25 o 
  13  15   4       19.05        9.16     13.07 o 
  14  15   4       18.34       20.16     12.88 o 
  15  15   4       58.67      107.69     14.37 o 
  16  15   4       19.83       54.10     16.32 o 
  17  15   4       31.64       35.63     14.75 o 
   0  16   4       22.17       22.65     22.45 o 
   1  16   4      497.50      426.31     17.15 o 
   2  16   4      135.22      111.85     17.07 o 
   3  16   4      606.41      598.67     24.18 o 
   4  16   4       53.35       51.37     15.34 o 
   5  16   4        5.68        9.49     18.22 o 
   6  16   4     1007.11     1002.37     49.87 o 
   7  16   4      157.96      133.58     16.40 o 
   8  16   4      518.77      632.84     22.93 o 
   9  16   4      167.13      164.71     14.71 o 
  10  16   4       80.63       66.18     14.20 o 
  11  16   4       80.74       54.39     15.71 o 
  12  16   4      277.00      261.55     16.27 o 
  13  16   4      169.41      236.60     16.20 o 
  14  16   4      159.60      177.42     16.23 o 
  15  16   4       50.14       35.08     12.24 o 
  16  16   4       70.42       77.74     13.42 o 
  17  16   4       96.49       60.95     13.79 o 
   1  17   4      389.23      332.14     18.39 o 
   2  17   4      726.85      878.61     25.43 o 
   3  17   4      345.89      322.41     25.71 o 
   4  17   4      523.31      486.80     28.10 o 
   5  17   4      131.40      106.33     15.85 o 
   6  17   4     1690.80     1712.09    132.27 o 
   7  17   4      476.61      480.65     34.13 o 
   8  17   4      803.93      936.49     55.49 o 
   9  17   4     1485.02     1534.13     91.52 o 
  10  17   4      440.47      496.22     44.59 o 
  11  17   4      310.97      374.39     33.61 o 
  12  17   4      104.44      121.90     16.64 o 
  13  17   4        2.46        2.81     14.31 o 
  14  17   4      160.60      144.14     13.26 o 
  15  17   4       49.12       40.20     13.23 o 
  16  17   4       52.48       37.80     13.39 o 
  17  17   4       91.88       59.16     18.41 o 
   0  18   4      421.76      428.71     24.12 o 
   1  18   4      457.75      378.55     16.71 o 
   2  18   4      290.00      319.35     19.67 o 
   3  18   4      290.06      217.94     14.85 o 
   4  18   4      960.94      945.59     60.91 o 
   5  18   4      317.26      359.33     20.75 o 
   6  18   4      145.01      211.24     18.91 o 
   7  18   4      380.57      389.99     18.07 o 
   8  18   4       55.19       18.96     14.03 o 
   9  18   4      336.98      367.16     21.02 o 
  10  18   4      740.17      598.17     27.72 o 
  11  18   4      212.28      288.06     25.23 o 
  12  18   4       95.57      101.57     14.50 o 
  13  18   4      135.83      117.17     12.21 o 
  14  18   4       82.89      108.48     16.26 o 
  15  18   4        4.85       21.89     13.20 o 
  16  18   4       17.95       28.65     13.53 o 
   1  19   4       35.73       55.52     16.75 o 
   2  19   4     1201.84     1141.33     79.68 o 
   3  19   4      497.49      469.07     19.82 o 
   4  19   4     1999.20     2090.72    124.00 o 
   5  19   4      396.87      383.18     25.69 o 
   6  19   4      163.83      204.73     16.89 o 
   7  19   4       35.46       37.76     13.15 o 
   8  19   4     1042.02     1055.40     34.01 o 
   9  19   4      882.27      876.00     44.12 o 
  10  19   4      111.00      113.26     14.81 o 
  11  19   4       19.81        7.33     13.03 o 
  12  19   4       53.59       56.68     14.16 o 
  13  19   4       14.83        1.15     16.20 o 
  14  19   4       65.99       64.09     14.99 o 
  15  19   4        3.20       -0.17     13.39 o 
  16  19   4       63.56       71.03     15.20 o 
   0  20   4     7308.86     7126.21    317.78 o 
   1  20   4      407.92      364.31     35.66 o 
   2  20   4       55.27       52.81     17.15 o 
   3  20   4       49.29       75.53     17.00 o 
   4  20   4      302.07      272.24     17.54 o 
   5  20   4      176.44      167.89     21.07 o 
   6  20   4       61.26       47.35     16.17 o 
   7  20   4      158.45      147.68     17.29 o 
   8  20   4      575.58      579.99     28.72 o 
   9  20   4      424.92      422.59     22.79 o 
  10  20   4      204.76      184.91     13.32 o 
  11  20   4      128.20       88.60     13.20 o 
  12  20   4      350.80      438.89     31.53 o 
  13  20   4       11.01        4.64     14.24 o 
  14  20   4       52.58       43.82     16.59 o 
  15  20   4      138.76      115.58     14.18 o 
  16  20   4       38.93       34.14     17.29 o 
   1  21   4     1070.67     1016.68     43.99 o 
   2  21   4     1026.48     1005.59     18.80 o 
   3  21   4      161.29      187.74     16.64 o 
   4  21   4       33.45       50.20     16.78 o 
   5  21   4       67.29       55.77     15.22 o 
   6  21   4      781.64      700.36     25.14 o 
   7  21   4     1018.12      970.21     42.09 o 
   8  21   4      176.66      156.86     13.10 o 
   9  21   4      181.71      147.12     13.30 o 
  10  21   4      259.32      240.75     19.45 o 
  11  21   4      121.46       68.66     16.19 o 
  12  21   4      419.65      479.85     24.28 o 
  13  21   4       15.35       15.37     14.66 o 
  14  21   4       13.28       35.66     15.17 o 
  15  21   4       10.22       10.43     13.77 o 
   0  22   4       55.77       40.21     32.47 o 
   1  22   4     1696.53     1538.75     22.54 o 
   2  22   4     2608.23     2345.13    116.78 o 
   3  22   4      250.88      287.94     15.06 o 
   4  22   4     1056.40     1008.00     46.21 o 
   5  22   4       15.35       30.71     16.98 o 
   6  22   4      421.07      415.45     15.47 o 
   7  22   4      129.91      158.89     12.40 o 
   8  22   4      830.17      788.54     42.25 o 
   9  22   4      312.68      278.73     19.59 o 
  10  22   4      350.35      417.43     20.31 o 
  11  22   4       19.11       34.82     13.07 o 
  12  22   4      112.79      103.87     15.05 o 
  13  22   4       27.86       26.48     13.37 o 
  14  22   4        1.46       -4.68     15.10 o 
  15  22   4      126.33      159.26     16.38 o 
   1  23   4      613.12      651.31     22.84 o 
   2  23   4      157.12      167.93     16.39 o 
   3  23   4       27.76       46.61     14.98 o 
   4  23   4       12.22       12.51     16.54 o 
   5  23   4      203.94      219.70     13.61 o 
   6  23   4      605.09      524.86     33.33 o 
   7  23   4      341.91      373.73     17.58 o 
   8  23   4      116.35      139.91     16.20 o 
   9  23   4       54.39       38.29     14.35 o 
  10  23   4      231.22      220.59     18.46 o 
  11  23   4      181.91      198.58     13.59 o 
  12  23   4       94.15      108.81     14.99 o 
  13  23   4       19.94       14.56     11.98 o 
  14  23   4       41.88       34.01     14.06 o 
   0  24   4       39.67       22.21     33.65 o 
   1  24   4      297.94      258.35     19.17 o 
   2  24   4      319.93      340.25     14.31 o 
   3  24   4      161.80      125.75     16.41 o 
   4  24   4      168.09      132.52     16.98 o 
   5  24   4      367.01      394.76     16.33 o 
   6  24   4       94.10       79.30     15.40 o 
   7  24   4      111.72       87.31     16.05 o 
   8  24   4       98.97       86.10     12.97 o 
   9  24   4       98.50       88.72     17.36 o 
  10  24   4       58.40       60.38     13.33 o 
  11  24   4      135.64       95.47     16.37 o 
  12  24   4       51.47       35.67     14.77 o 
  13  24   4       55.01       86.72     17.06 o 
   1  25   4      290.97      256.36     19.12 o 
   2  25   4        1.52        9.20     16.27 o 
   3  25   4      257.07      248.00     17.42 o 
   4  25   4        9.33       12.16     14.83 o 
   5  25   4      399.79      373.65     20.57 o 
   6  25   4       55.19       57.40     15.27 o 
   7  25   4       61.45       78.07     16.14 o 
   8  25   4      170.32      104.86     12.48 o 
   9  25   4        9.87        7.76     12.20 o 
  10  25   4       43.63       69.03     14.87 o 
  11  25   4       25.63       26.48     15.09 o 
  12  25   4      112.15       79.04     13.96 o 
  13  25   4       34.49       34.31     15.69 o 
   0  26   4      446.38      459.29     24.49 o 
   1  26   4        7.26        7.64     17.12 o 
   2  26   4      106.07       86.49     19.23 o 
   3  26   4      291.92      300.22     19.42 o 
   4  26   4       54.46       52.35     16.31 o 
   5  26   4      163.79      186.41     17.19 o 
   6  26   4       96.73       98.54     13.98 o 
   7  26   4       25.70       22.72     16.22 o 
   8  26   4      227.37      214.82     13.89 o 
   9  26   4      107.43      145.40     17.75 o 
  10  26   4       85.13       55.58     13.70 o 
  11  26   4       98.30      129.21     12.90 o 
  12  26   4       69.54       55.56     15.45 o 
   1  27   4        0.21        5.11     14.88 o 
   2  27   4      319.95      359.31     19.95 o 
   3  27   4      196.32      186.03     16.74 o 
   4  27   4      111.68       91.31     19.28 o 
   5  27   4      121.00      110.23     17.42 o 
   6  27   4       15.93        8.72     15.20 o 
   7  27   4       34.17       10.53     15.42 o 
   8  27   4      168.27      183.06     16.50 o 
   9  27   4       10.90       17.78     13.57 o 
  10  27   4        7.57       10.60     12.85 o 
  11  27   4       14.39       19.86     16.89 o 
   0  28   4      193.08      187.83     19.45 o 
   1  28   4       32.55       51.82     15.01 o 
   2  28   4        7.11       13.83     13.51 o 
   3  28   4      101.86      103.88     16.38 o 
   4  28   4      393.02      403.51     21.31 o 
   5  28   4        4.41       -4.95     20.29 o 
   6  28   4        1.49        5.74     17.68 o 
   7  28   4       66.09       84.18     14.30 o 
   8  28   4       94.49       66.37     13.89 o 
   9  28   4        5.72        9.57     16.72 o 
  10  28   4       66.93       50.00     15.29 o 
   1  29   4       36.31       31.13     16.55 o 
   2  29   4       25.54       15.05     16.60 o 
   3  29   4       74.93       67.18     17.02 o 
   4  29   4       70.09       93.99     15.27 o 
   5  29   4        3.59        5.83     20.47 o 
   6  29   4       18.85       25.93     20.55 o 
   7  29   4        8.78       11.57     12.88 o 
   8  29   4       36.85       39.93     12.99 o 
   9  29   4       55.70       37.42     14.30 o 
   0  30   4      328.17      240.11     20.06 o 
   1  30   4       13.39       22.13     13.57 o 
   2  30   4       22.78        6.42     13.94 o 
   3  30   4       29.27       41.52     14.07 o 
   4  30   4       75.42       86.80     16.98 o 
   5  30   4       13.93       15.99     20.55 o 
   6  30   4       17.32       10.23     20.62 o 
   7  30   4       18.64       22.89     21.19 o 
   8  30   4       33.76       29.18     14.15 o 
   1  31   4       15.43        2.96     15.12 o 
   2  31   4      205.19      210.26     15.43 o 
   3  31   4       40.33       26.40     15.10 o 
   4  31   4      113.62      105.00     18.03 o 
   5  31   4       19.35       11.04     17.38 o 
   6  31   4      247.49      210.84     22.51 o 
   7  31   4       19.86        7.01     22.56 o 
   0  32   4      117.17      110.06     46.94 o 
   1  32   4       16.07        9.52     16.98 o 
   2  32   4       47.80       32.00     17.07 o 
   3  32   4       11.45       11.15     15.64 o 
   4  32   4       40.26       33.95     15.92 o 
   5  32   4       45.00       40.26     14.89 o 
   1  33   4        5.10       12.81     15.62 o 
   2  33   4       98.55      122.40     35.33 o 
   1   0   5      351.57      435.98     29.83 o 
   2   0   5        0.03       38.02     41.56 o 
   3   0   5     6585.65     5966.00    287.15 o 
   4   0   5     1129.10     1284.36     28.26 o 
   5   0   5     9321.36     8573.91    114.32 o 
   6   0   5       94.21       95.06     32.05 o 
   7   0   5     1126.48      985.98     56.62 o 
   8   0   5       62.39      162.82     16.75 o 
   9   0   5      808.80      757.56     50.15 o 
  10   0   5       19.83       21.25     18.15 o 
  11   0   5       20.65       68.19     18.19 o 
  12   0   5      166.06      186.28     16.31 o 
  13   0   5      320.09      310.75     19.61 o 
  14   0   5      328.79      364.08     15.19 o 
  15   0   5        0.02        0.60     16.02 o 
  16   0   5       58.12       42.24     16.28 o 
  17   0   5      138.25      119.62     25.14 o 
  18   0   5      130.97      123.67     15.07 o 
  19   0   5        0.50       13.90     19.20 o 
   0   1   5       86.76      143.52     23.06 o 
   1   1   5     3592.53     3400.87     78.16 o 
   2   1   5      277.64      270.09     24.43 o 
   3   1   5     6923.41     7122.26     79.62 o 
   4   1   5     1044.67     1204.43     19.62 o 
   5   1   5     2304.52     2296.86     27.92 o 
   6   1   5      241.01      189.28     16.64 o 
   7   1   5     6110.71     5940.20    260.89 o 
   8   1   5       84.66       94.85     13.36 o 
   9   1   5      118.07      110.29     12.33 o 
  10   1   5       74.96       48.33     11.94 o 
  11   1   5      361.68      378.90     14.19 o 
  12   1   5       76.91      102.01     11.30 o 
  13   1   5        6.96       18.55     12.10 o 
  14   1   5       32.37       42.80     13.05 o 
  15   1   5       81.88       78.66     11.43 o 
  16   1   5      168.29      183.05     11.75 o 
  17   1   5       11.79       23.57     12.20 o 
  18   1   5      201.39      193.43     12.92 o 
  19   1   5       41.77       29.80     12.86 o 
   1   2   5     1604.74     1276.05     23.63 o 
   2   2   5      213.61      229.52     17.21 o 
   3   2   5     1074.78      972.66     23.38 o 
   4   2   5       97.81      147.11     17.20 o 
   5   2   5     4933.53     4850.62     39.42 o 
   6   2   5     1554.56     1773.25     21.03 o 
   7   2   5     3611.35     3740.89    151.02 o 
   8   2   5      153.98       88.26     11.97 o 
   9   2   5      257.26      267.37     12.20 o 
  10   2   5       88.56       64.70     10.84 o 
  11   2   5      589.54      494.74     14.88 o 
  12   2   5      211.70      211.72     13.32 o 
  13   2   5       58.14       59.96     11.30 o 
  14   2   5       69.65       69.90     12.88 o 
  15   2   5       84.11       85.29     11.84 o 
  16   2   5      271.54      364.54     13.91 o 
  17   2   5       24.37       27.47     11.22 o 
  18   2   5      472.80      425.17     20.20 o 
  19   2   5       35.02       32.13     12.05 o 
   0   3   5     2064.00     1490.16     45.93 o 
   1   3   5     1046.52      834.79     21.93 o 
   2   3   5      514.02      455.22     19.55 o 
   3   3   5      643.65      575.00     19.45 o 
   4   3   5      697.90      679.72     19.21 o 
   5   3   5     1712.77     1499.16     22.72 o 
   6   3   5     2374.67     1884.67     17.07 o 
   7   3   5     2514.78     2942.83    150.26 o 
   8   3   5      374.53      399.12     13.49 o 
   9   3   5      125.44      164.20     10.62 o 
  10   3   5        9.61       23.61     12.07 o 
  11   3   5     1031.67      971.52     33.34 o 
  12   3   5      477.77      496.19     21.22 o 
  13   3   5      252.96      219.61     12.28 o 
  14   3   5      235.64      215.33     14.05 o 
  15   3   5        0.97        0.88     11.52 o 
  16   3   5      426.94      354.35     15.33 o 
  17   3   5       20.05       24.21     10.97 o 
  18   3   5      341.40      301.31     14.61 o 
  19   3   5       15.62       15.33     11.41 o 
   1   4   5      551.29      568.48     22.03 o 
   2   4   5       65.45       73.83     16.82 o 
   3   4   5     1780.19     1976.74     23.46 o 
   4   4   5     1536.76     1883.77     31.23 o 
   5   4   5     3390.14     3167.05     46.95 o 
   6   4   5     2095.48     1755.93     23.72 o 
   7   4   5      961.14     1008.51     35.45 o 
   8   4   5        1.15       10.59     11.76 o 
   9   4   5      177.42      175.19     11.16 o 
  10   4   5       24.46       30.64     11.92 o 
  11   4   5       52.39       36.75     12.09 o 
  12   4   5      251.87      253.67     15.48 o 
  13   4   5       11.07       10.07     12.10 o 
  14   4   5      207.45      247.67     13.08 o 
  15   4   5       34.74       36.82     13.40 o 
  16   4   5       92.40       92.00     12.16 o 
  17   4   5       18.78       31.27     12.41 o 
  18   4   5      462.45      450.65     34.32 o 
  19   4   5      279.29      280.44     13.44 o 
   0   5   5     2157.66     2553.38     37.18 o 
   1   5   5      219.08      214.49     23.85 o 
   2   5   5      705.07      506.67     18.82 o 
   3   5   5     2203.64     1955.10     50.71 o 
   4   5   5      244.59      210.07     17.94 o 
   5   5   5     1889.67     1592.64     29.49 o 
   6   5   5      556.97      658.38     24.50 o 
   7   5   5       99.60       74.61     12.95 o 
   8   5   5     1186.21     1322.25     55.48 o 
   9   5   5       19.41       12.33     10.55 o 
  10   5   5      244.05      292.57     13.91 o 
  11   5   5       95.66      120.90     12.68 o 
  12   5   5      481.90      486.16     14.95 o 
  13   5   5      845.15      868.42     42.96 o 
  14   5   5      134.74      128.39     11.43 o 
  15   5   5       22.89       14.31     10.57 o 
  16   5   5       47.40       48.86     10.77 o 
  17   5   5      149.38      165.78     13.89 o 
  18   5   5      302.83      270.66     15.94 o 
  19   5   5       39.72       33.11     14.40 o 
   1   6   5      782.21      884.69     40.74 o 
   2   6   5      186.30      219.50     19.65 o 
   3   6   5      640.53      496.23     18.34 o 
   4   6   5      412.85      530.59     15.51 o 
   5   6   5     2710.25     2086.67     53.09 o 
   6   6   5     2016.76     1951.12     70.78 o 
   7   6   5     1383.56     1249.19     56.64 o 
   8   6   5     1749.77     1796.55     84.92 o 
   9   6   5     1133.15     1066.88     37.95 o 
  10   6   5      580.13      572.16     29.18 o 
  11   6   5       38.26       45.39     10.88 o 
  12   6   5      600.15      716.11     33.21 o 
  13   6   5      613.98      547.03     24.91 o 
  14   6   5       89.96      115.51     10.05 o 
  15   6   5       33.76       68.08     13.53 o 
  16   6   5      137.16      157.03     13.70 o 
  17   6   5       26.13       19.82     12.72 o 
  18   6   5       52.53       26.15     10.59 o 
  19   6   5      346.42      310.93     19.52 o 
   0   7   5      345.69      450.73     29.68 o 
   1   7   5     4313.63     4767.97     64.90 o 
   2   7   5     2591.21     2726.47    131.03 o 
   3   7   5      193.53      162.64     17.02 o 
   4   7   5      752.18      703.14     23.48 o 
   5   7   5     2647.00     2740.66    102.33 o 
   6   7   5      168.95      120.45     15.01 o 
   7   7   5      544.36      463.22     21.92 o 
   8   7   5     1393.71     1466.51     75.88 o 
   9   7   5     1353.25     1277.41     45.08 o 
  10   7   5     1080.18     1023.30     67.85 o 
  11   7   5      239.14      243.77     18.17 o 
  12   7   5      724.03      683.60     31.78 o 
  13   7   5      236.48      191.74     11.53 o 
  14   7   5        1.55        3.51     11.33 o 
  15   7   5      359.71      377.65     22.76 o 
  16   7   5      176.61      172.79     13.26 o 
  17   7   5       54.90       40.52     11.83 o 
  18   7   5        4.73       13.65     10.72 o 
  19   7   5       73.82       77.82     12.33 o 
   1   8   5     4579.68     4425.26    183.05 o 
   2   8   5     1608.96     1479.90     44.57 o 
   3   8   5      184.62      177.22     21.11 o 
   4   8   5     2980.19     2678.12    106.86 o 
   5   8   5      145.10      172.78     18.32 o 
   6   8   5       10.41        6.21     11.74 o 
   7   8   5     1064.20     1128.35     69.43 o 
   8   8   5      693.88      615.64     27.09 o 
   9   8   5      922.12      870.98     48.56 o 
  10   8   5      527.83      606.25     36.12 o 
  11   8   5        5.04       -2.58     13.67 o 
  12   8   5     1229.04     1157.48     62.56 o 
  13   8   5      264.85      268.52     14.18 o 
  14   8   5       92.94      112.28     11.67 o 
  15   8   5       25.53       35.43     10.90 o 
  16   8   5       80.99       88.72     10.58 o 
  17   8   5        2.51        9.50     11.68 o 
  18   8   5       40.97       42.64     12.33 o 
  19   8   5      222.05      178.80     20.54 o 
   0   9   5      421.77      498.49     45.43 o 
   1   9   5      290.43      217.82     19.12 o 
   2   9   5     3556.90     3495.26    138.69 o 
   3   9   5      430.14      292.86     22.39 o 
   4   9   5      236.14      153.49     16.32 o 
   5   9   5       19.89       14.91     17.63 o 
   6   9   5      206.39      165.44     14.57 o 
   7   9   5      274.66      380.73     20.74 o 
   8   9   5      136.15      131.15     12.09 o 
   9   9   5     1236.08     1218.16    100.38 o 
  10   9   5      174.98      187.86     13.26 o 
  11   9   5      284.34      286.43     22.60 o 
  12   9   5     1523.08     1612.42     75.22 o 
  13   9   5       56.69       57.16     13.65 o 
  14   9   5      263.94      294.43     16.53 o 
  15   9   5      658.44      629.14     50.01 o 
  16   9   5        6.21        9.76     11.67 o 
  17   9   5       42.70       41.51     13.94 o 
  18   9   5       36.38       29.72     14.14 o 
   1  10   5      955.21     1043.33     43.09 o 
   2  10   5      726.83      722.45     26.14 o 
   3  10   5     1107.96     1054.72     45.87 o 
   4  10   5      384.30      254.53     14.89 o 
   5  10   5      125.71      114.10     14.22 o 
   6  10   5      414.05      361.16     15.92 o 
   7  10   5       97.35       77.21     12.83 o 
   8  10   5       89.43       84.92     14.29 o 
   9  10   5      175.00      241.57     20.52 o 
  10  10   5      121.99      180.41     16.29 o 
  11  10   5      196.11      152.83     14.40 o 
  12  10   5      255.70      305.72     18.38 o 
  13  10   5      507.12      412.94     18.25 o 
  14  10   5      171.14      154.15     14.34 o 
  15  10   5       28.69       19.49     12.84 o 
  16  10   5      113.72      158.25     16.38 o 
  17  10   5       21.39       36.79     16.56 o 
  18  10   5      180.26      175.16     15.26 o 
   0  11   5      362.57      387.68     25.42 o 
   1  11   5      869.96      704.41     40.20 o 
   2  11   5      733.08      609.59     25.68 o 
   3  11   5      860.32      772.35     37.18 o 
   4  11   5      192.27      319.62     21.31 o 
   5  11   5      749.83      659.84     17.61 o 
   6  11   5      177.50      127.96     11.90 o 
   7  11   5      762.93      748.06     40.97 o 
   8  11   5      229.97      242.16     20.58 o 
   9  11   5      524.72      512.25     37.83 o 
  10  11   5      202.08      221.22     15.15 o 
  11  11   5      261.89      280.98     27.23 o 
  12  11   5      138.47      133.52     13.09 o 
  13  11   5      863.10      977.83     64.09 o 
  14  11   5       54.15       35.63     12.97 o 
  15  11   5      306.41      342.42     16.45 o 
  16  11   5      205.56      190.65     14.83 o 
  17  11   5        2.52       11.73     14.52 o 
  18  11   5      150.03      122.90     17.17 o 
   1  12   5      382.16      414.87     24.66 o 
   2  12   5      371.87      270.35     19.28 o 
   3  12   5      410.79      414.12     20.45 o 
   4  12   5     1465.92     1773.94     95.94 o 
   5  12   5      122.47      125.85     16.29 o 
   6  12   5       44.15       34.33     15.93 o 
   7  12   5       39.96       71.51     14.21 o 
   8  12   5     1875.96     1803.30    112.98 o 
   9  12   5     1349.79     1344.47     87.90 o 
  10  12   5      201.63      237.84     16.33 o 
  11  12   5      101.69      108.99     16.01 o 
  12  12   5      140.52      171.06     21.64 o 
  13  12   5      165.70      211.83     13.12 o 
  14  12   5       65.99       68.57     14.00 o 
  15  12   5        3.15        1.47     12.07 o 
  16  12   5      223.38      189.13     14.71 o 
  17  12   5       23.84       18.59     14.73 o 
  18  12   5      128.01      141.21     13.41 o 
   0  13   5     3202.46     3634.24    429.53 o 
   1  13   5      826.92      961.75     89.79 o 
   2  13   5      597.58      665.46     68.55 o 
   3  13   5      479.45      481.11     19.04 o 
   4  13   5      116.84       94.23     17.66 o 
   5  13   5       56.41       78.72     14.22 o 
   6  13   5       47.77       70.42     12.02 o 
   7  13   5       20.93       26.55     12.74 o 
   8  13   5      443.45      418.66     22.44 o 
   9  13   5     1626.68     1626.75     84.24 o 
  10  13   5      176.97      216.06     26.54 o 
  11  13   5      108.20      130.69     14.24 o 
  12  13   5      464.42      405.92     32.14 o 
  13  13   5       86.82       44.43     11.92 o 
  14  13   5       56.84       55.97     15.48 o 
  15  13   5       22.59        9.41     14.39 o 
  16  13   5      106.90      139.62     16.50 o 
  17  13   5        0.89       19.20     14.86 o 
   1  14   5      487.10      475.88     28.21 o 
   2  14   5      266.61      306.94     30.67 o 
   3  14   5      265.05      332.58     18.53 o 
   4  14   5      731.06      610.24     35.25 o 
   5  14   5       34.45       14.30     12.09 o 
   6  14   5       64.60       49.90     14.54 o 
   7  14   5       64.25       57.38     14.36 o 
   8  14   5      183.11      225.88     22.24 o 
   9  14   5      819.54      948.48     77.22 o 
  10  14   5       37.85       32.87     12.69 o 
  11  14   5     1242.54     1337.30     98.21 o 
  12  14   5      583.64      572.62     42.42 o 
  13  14   5       10.46       14.12     14.01 o 
  14  14   5        6.33       26.00     14.29 o 
  15  14   5       90.05      106.12     13.42 o 
  16  14   5       50.53       61.51     14.66 o 
  17  14   5       30.69       36.87     15.04 o 
   0  15   5       48.67       48.56     22.54 o 
   1  15   5       95.39       74.43     16.20 o 
   2  15   5      932.61      922.11     49.44 o 
   3  15   5       77.32       92.54     15.82 o 
   4  15   5       66.17       91.25     20.37 o 
   5  15   5      205.61      199.91     20.34 o 
   6  15   5       21.53       40.61     15.92 o 
   7  15   5      203.38      201.20     13.25 o 
   8  15   5       16.59        6.53     12.89 o 
   9  15   5      317.40      312.62     16.54 o 
  10  15   5       43.47       42.87     13.00 o 
  11  15   5     1588.25     1510.98    114.01 o 
  12  15   5      225.68      217.93     19.37 o 
  13  15   5       10.34       34.89     12.75 o 
  14  15   5       11.34       14.63     13.01 o 
  15  15   5      214.64      221.77     26.86 o 
  16  15   5       41.25       64.76     14.74 o 
  17  15   5        7.43       20.68     13.84 o 
   1  16   5       15.74       26.18     15.47 o 
   2  16   5      189.55      277.14     16.71 o 
   3  16   5      312.76      327.36     16.18 o 
   4  16   5     1278.38     1203.33     62.74 o 
   5  16   5      817.74      980.25     61.28 o 
   6  16   5      189.77      247.92     16.50 o 
   7  16   5      637.23      723.97     24.33 o 
   8  16   5      109.70      106.53     14.37 o 
   9  16   5       61.86       47.12     15.86 o 
  10  16   5      135.15      149.28     12.03 o 
  11  16   5      158.31      161.46     21.38 o 
  12  16   5       82.05       75.28     14.58 o 
  13  16   5       32.90       30.16     14.02 o 
  14  16   5       66.51       45.65     14.45 o 
  15  16   5      165.16      156.24     16.11 o 
  16  16   5      182.16      142.83     15.14 o 
  17  16   5        1.69        3.71     12.93 o 
   0  17   5      270.50      275.38     24.15 o 
   1  17   5      277.25      286.25     21.47 o 
   2  17   5      518.12      629.72     31.46 o 
   3  17   5      343.39      326.56     16.77 o 
   4  17   5       83.72       90.18     17.17 o 
   5  17   5      305.27      319.37     26.48 o 
   6  17   5       40.07       20.87     14.60 o 
   7  17   5      684.21      724.28     42.13 o 
   8  17   5      401.16      339.02     34.17 o 
   9  17   5       10.08       13.24     14.00 o 
  10  17   5      619.34      570.95     31.25 o 
  11  17   5     1234.30     1331.47    102.60 o 
  12  17   5      178.85      178.88     16.35 o 
  13  17   5      268.05      287.35     16.45 o 
  14  17   5      122.15      132.48     14.56 o 
  15  17   5       61.88       60.79     14.86 o 
  16  17   5       34.80       39.40     16.02 o 
   1  18   5     1204.59     1127.96     78.77 o 
   2  18   5      207.92      232.37     22.39 o 
   3  18   5      469.73      493.76     18.36 o 
   4  18   5       21.46       53.23     15.18 o 
   5  18   5      682.19      747.66     87.73 o 
   6  18   5     3032.06     2993.38    113.43 o 
   7  18   5      284.55      306.59     19.03 o 
   8  18   5       92.73       95.92     12.85 o 
   9  18   5      179.62      178.93     15.95 o 
  10  18   5       56.84       68.49     14.30 o 
  11  18   5        7.44       24.70     12.90 o 
  12  18   5       67.93       45.02     14.65 o 
  13  18   5        5.04        4.88     14.54 o 
  14  18   5       52.90       99.20     16.68 o 
  15  18   5      259.92      236.38     20.86 o 
  16  18   5        6.99        5.17     12.77 o 
   0  19   5     2261.25     2170.61    151.67 o 
   1  19   5     2552.39     2544.17    120.34 o 
   2  19   5       34.13       48.62     15.06 o 
   3  19   5     1197.50     1119.53     59.89 o 
   4  19   5      971.19      993.71     67.18 o 
   5  19   5     1641.70     1725.70     77.78 o 
   6  19   5     1012.98     1222.07     65.79 o 
   7  19   5       73.83       67.05     11.92 o 
   8  19   5      244.44      209.81     15.90 o 
   9  19   5      994.17      870.88     52.87 o 
  10  19   5      303.97      275.56     14.86 o 
  11  19   5       16.97       19.36     13.13 o 
  12  19   5        9.68       11.65     15.97 o 
  13  19   5       27.52       33.53     14.65 o 
  14  19   5       11.44       26.19     15.41 o 
  15  19   5        3.24        3.42     12.59 o 
   1  20   5     1326.57     1237.03     57.46 o 
   2  20   5      710.88      589.25     58.74 o 
   3  20   5     1151.80     1124.04     51.63 o 
   4  20   5      704.10      690.26     37.02 o 
   5  20   5     1031.74     1077.68     50.24 o 
   6  20   5     1932.36     1909.90    105.59 o 
   7  20   5        2.34        5.00     13.85 o 
   8  20   5      484.08      409.16     30.67 o 
   9  20   5      789.11      846.69     45.12 o 
  10  20   5      386.83      423.93     27.87 o 
  11  20   5       68.49       48.54     12.21 o 
  12  20   5       21.59       23.56     11.99 o 
  13  20   5      217.36      287.58     19.89 o 
  14  20   5        4.04        0.09     13.59 o 
  15  20   5        0.32       -1.99     15.43 o 
   0  21   5     3005.70     2713.87    291.57 o 
   1  21   5      219.37      206.70     14.99 o 
   2  21   5      942.71      921.81     27.50 o 
   3  21   5       15.35        8.89     13.67 o 
   4  21   5       39.72       40.93     15.03 o 
   5  21   5      392.54      393.85     18.40 o 
   6  21   5      355.51      314.16     14.90 o 
   7  21   5      110.09      106.04     14.34 o 
   8  21   5      135.40      118.81     11.53 o 
   9  21   5       52.36       86.31     12.86 o 
  10  21   5      402.50      384.13     22.58 o 
  11  21   5      188.86      251.97     16.71 o 
  12  21   5       74.06       51.68     13.29 o 
  13  21   5      252.02      141.84     12.88 o 
  14  21   5       14.22       21.11     14.80 o 
   1  22   5       53.31       53.81     18.72 o 
   2  22   5      434.70      463.80     21.02 o 
   3  22   5      861.75      863.20     42.85 o 
   4  22   5        2.26       13.45     14.56 o 
   5  22   5      840.55      691.85     41.49 o 
   6  22   5       38.91       16.83     15.72 o 
   7  22   5      108.51       76.62     13.12 o 
   8  22   5        6.14       27.78     14.08 o 
   9  22   5      177.86      149.81     16.18 o 
  10  22   5       86.71       66.24     13.41 o 
  11  22   5      176.08      184.44     15.13 o 
  12  22   5       98.07       58.95     16.44 o 
  13  22   5       32.38       69.14     15.11 o 
  14  22   5        1.18       13.20     15.48 o 
   0  23   5      180.70      178.57     23.50 o 
   1  23   5       61.41       55.98     18.76 o 
   2  23   5        9.77       -0.96     16.36 o 
   3  23   5     2065.87     1867.30     81.98 o 
   4  23   5      220.47      180.99     13.59 o 
   5  23   5      171.37      148.95     13.83 o 
   6  23   5       15.29       13.93     18.21 o 
   7  23   5      153.83      154.04     16.23 o 
   8  23   5       29.36       22.01     14.05 o 
   9  23   5       38.74       34.49     13.04 o 
  10  23   5      133.90      113.87     13.62 o 
  11  23   5       17.61       34.46     12.60 o 
  12  23   5      100.87       72.01     13.90 o 
  13  23   5      128.08      164.06     15.71 o 
   1  24   5      133.21      120.48     20.19 o 
   2  24   5       48.45       71.39     14.76 o 
   3  24   5      793.74      723.53     21.29 o 
   4  24   5      111.83      119.89     17.15 o 
   5  24   5      300.33      283.93     15.62 o 
   6  24   5        1.96        8.04     18.34 o 
   7  24   5      936.37      932.41     29.63 o 
   8  24   5       31.79       28.01     13.28 o 
   9  24   5       34.29       39.36     16.22 o 
  10  24   5      337.34      361.34     17.70 o 
  11  24   5       45.06       50.26     14.96 o 
  12  24   5       47.21       35.22     14.09 o 
  13  24   5       26.10       49.38     14.13 o 
   0  25   5       13.73       44.16     32.30 o 
   1  25   5      258.76      251.87     24.00 o 
   2  25   5      118.61      117.24     13.52 o 
   3  25   5       90.28      101.85     15.18 o 
   4  25   5      864.62      874.27     64.18 o 
   5  25   5      104.75       97.79     15.40 o 
   6  25   5       46.34       56.04     18.92 o 
   7  25   5      584.81      561.32     28.51 o 
   8  25   5      179.36      164.91     14.79 o 
   9  25   5      346.42      356.57     24.18 o 
  10  25   5      157.01      162.24     13.91 o 
  11  25   5       55.23       43.27     12.61 o 
  12  25   5       53.93       62.50     15.41 o 
   1  26   5      104.43      104.79     19.44 o 
   2  26   5      124.28      159.31     16.31 o 
   3  26   5      102.33      113.99     16.44 o 
   4  26   5       19.85       11.56     17.02 o 
   5  26   5       13.06       24.70     13.56 o 
   6  26   5      193.28      186.86     16.48 o 
   7  26   5      209.12      234.51     16.86 o 
   8  26   5      278.17      297.95     15.10 o 
   9  26   5      126.22      114.04     13.62 o 
  10  26   5       42.83       50.65     13.86 o 
  11  26   5       31.09       51.32     17.14 o 
   0  27   5      658.07      654.81     29.19 o 
   1  27   5      173.79      164.78     20.78 o 
   2  27   5      144.78      177.09     19.57 o 
   3  27   5       15.04        6.90     15.53 o 
   4  27   5       26.58        6.37     16.63 o 
   5  27   5        2.58        8.07     15.30 o 
   6  27   5       54.22       48.55     15.99 o 
   7  27   5       79.44      113.26     16.64 o 
   8  27   5      172.98      184.10     15.10 o 
   9  27   5       35.40       34.46     15.23 o 
  10  27   5        9.22       11.47     17.09 o 
   1  28   5       71.83       90.33     19.31 o 
   2  28   5       35.75       39.34     19.11 o 
   3  28   5       64.57       54.51     16.57 o 
   4  28   5       39.02       35.47     17.55 o 
   5  28   5      110.78      104.36     15.78 o 
   6  28   5       15.57       11.30     14.54 o 
   7  28   5      129.93      146.79     16.89 o 
   8  28   5       17.29       15.60     15.00 o 
   9  28   5       73.28       38.93     15.56 o 
   0  29   5       77.99      105.41     23.84 o 
   1  29   5        8.86       24.94     16.67 o 
   2  29   5       41.30       23.90     17.36 o 
   3  29   5       18.52       20.99     16.87 o 
   4  29   5      212.12      177.09     21.12 o 
   5  29   5       56.83       66.88     17.96 o 
   6  29   5       89.99       35.26     16.34 o 
   7  29   5       12.85       -4.50     14.06 o 
   8  29   5       40.47       24.60     14.29 o 
   1  30   5        3.44        4.35     13.60 o 
   2  30   5       17.17       15.00     14.21 o 
   3  30   5       66.03       56.05     17.24 o 
   4  30   5       63.03       40.82     19.67 o 
   5  30   5       17.30       11.59     21.09 o 
   6  30   5       74.44       72.91     17.00 o 
   7  30   5       39.54       16.58     15.61 o 
   0  31   5       18.48        0.00     24.30 o 
   1  31   5      115.85       71.98     15.16 o 
   2  31   5       26.61       25.54     17.95 o 
   3  31   5      231.48      204.68     21.06 o 
   4  31   5       54.54       53.65     20.25 o 
   5  31   5       21.62       31.12     22.06 o 
   1  32   5       78.54       54.14     17.69 o 
   2  32   5       11.66       13.02     15.66 o 
   0   0   6    10499.21    11101.33     66.88 o 
   1   0   6     3689.59     4222.95     44.46 o 
   2   0   6      364.95      337.25     37.27 o 
   3   0   6      457.03      576.33     38.44 o 
   4   0   6      104.46      114.96     25.28 o 
   5   0   6       58.23       38.42     19.26 o 
   6   0   6       58.12       61.23     19.19 o 
   7   0   6       63.82      119.81     18.84 o 
   8   0   6     1978.58     1994.83    110.72 o 
   9   0   6        7.66       24.00     18.48 o 
  10   0   6       26.86       41.78     18.54 o 
  11   0   6       13.02       20.30     16.70 o 
  12   0   6       19.08       40.24     18.21 o 
  13   0   6      649.62      604.51     36.50 o 
  14   0   6     1042.58     1160.59     66.38 o 
  15   0   6       16.08       30.19     14.24 o 
  16   0   6        1.67       25.68     18.61 o 
  17   0   6        2.54       -0.58     18.99 o 
  18   0   6       73.79      103.13     17.02 o 
   1   1   6     1284.85     1334.19     42.75 o 
   2   1   6      944.60     1062.63     20.75 o 
   3   1   6     2134.60     1714.40     33.04 o 
   4   1   6       52.88      109.19     19.96 o 
   5   1   6      454.58      485.14     13.65 o 
   6   1   6      285.11      287.91     13.71 o 
   7   1   6      276.72      257.38     13.52 o 
   8   1   6      356.25      318.13     16.80 o 
   9   1   6      150.13      169.68     12.21 o 
  10   1   6       25.17       64.17     13.00 o 
  11   1   6      191.99      186.82     10.75 o 
  12   1   6       26.71       50.49     11.92 o 
  13   1   6        1.76       14.92     11.13 o 
  14   1   6      398.64      440.30     18.60 o 
  15   1   6       23.66       34.14     11.85 o 
  16   1   6       73.01       64.52     11.21 o 
  17   1   6       35.65       40.00     11.67 o 
  18   1   6       68.75       29.03     12.82 o 
   0   2   6      743.34      642.50     27.57 o 
   1   2   6      491.02      440.72     19.27 o 
   2   2   6      558.21      560.14     16.15 o 
   3   2   6     3600.00     3273.27     84.72 o 
   4   2   6     1101.03      963.33     17.79 o 
   5   2   6     1404.96     1501.98     28.74 o 
   6   2   6      389.46      417.04     13.05 o 
   7   2   6      481.95      345.92     12.84 o 
   8   2   6     1115.03     1052.39     31.01 o 
   9   2   6      146.75      136.07     10.89 o 
  10   2   6       41.30       43.61     13.02 o 
  11   2   6      215.62      251.41     12.73 o 
  12   2   6      233.48      270.82     13.34 o 
  13   2   6       64.60       78.35     11.05 o 
  14   2   6       16.33       28.59     12.01 o 
  15   2   6       11.50       15.84     11.39 o 
  16   2   6        2.20       18.86     11.28 o 
  17   2   6       17.36       35.60     11.63 o 
  18   2   6       66.84       39.49     12.83 o 
   1   3   6      917.57      891.05     31.51 o 
   2   3   6      323.48      358.07     16.76 o 
   3   3   6      168.24      153.23     16.18 o 
   4   3   6       28.22       19.14     17.27 o 
   5   3   6     1190.93     1043.34     30.43 o 
   6   3   6      200.52      263.45     14.96 o 
   7   3   6      629.91      621.73     25.69 o 
   8   3   6      131.35      120.02     11.46 o 
   9   3   6       20.23       39.56     11.21 o 
  10   3   6      151.19      188.29     12.39 o 
  11   3   6      745.90      614.30     26.04 o 
  12   3   6      271.84      275.78     11.73 o 
  13   3   6       24.42       25.55     12.10 o 
  14   3   6       94.54      121.45     11.56 o 
  15   3   6      153.03      167.84     12.31 o 
  16   3   6       67.32       54.80     13.22 o 
  17   3   6       25.34       25.49     12.34 o 
  18   3   6       26.28       25.34     11.98 o 
   0   4   6     2022.80     2057.74     36.09 o 
   1   4   6      897.42      774.93     30.00 o 
   2   4   6     2270.29     2184.91     26.92 o 
   3   4   6     1097.69      913.12     25.56 o 
   4   4   6      260.68      219.76     14.28 o 
   5   4   6     1410.15     1284.69     17.40 o 
   6   4   6      530.41      542.11     17.29 o 
   7   4   6      170.80      215.69     13.86 o 
   8   4   6       59.27       74.73     10.67 o 
   9   4   6      979.71     1047.86     41.54 o 
  10   4   6      356.63      372.22     13.39 o 
  11   4   6      610.91      672.70     21.36 o 
  12   4   6      444.05      499.44     17.64 o 
  13   4   6      150.46      167.97     10.79 o 
  14   4   6      100.65       95.89     12.50 o 
  15   4   6       68.72       72.13     12.06 o 
  16   4   6      106.06      106.65     10.93 o 
  17   4   6       10.65       13.19     11.56 o 
  18   4   6       21.46       23.49     11.27 o 
   1   5   6     1474.84     1180.74     81.55 o 
   2   5   6     1249.58     1081.13     18.98 o 
   3   5   6      802.59      758.91     25.60 o 
   4   5   6      109.25      123.76     17.84 o 
   5   5   6      234.71      191.95     13.72 o 
   6   5   6      323.20      285.86     17.30 o 
   7   5   6       29.18       38.17     12.08 o 
   8   5   6        3.43        7.99     12.18 o 
   9   5   6     2618.65     2753.85     96.16 o 
  10   5   6     1918.57     1859.17     86.91 o 
  11   5   6     1332.06     1390.19     33.78 o 
  12   5   6     1642.76     1597.26     56.23 o 
  13   5   6      482.64      562.94     19.19 o 
  14   5   6      102.60      117.00     11.56 o 
  15   5   6       60.00       68.79     11.78 o 
  16   5   6      129.68      137.16     12.89 o 
  17   5   6      187.72      173.81     14.08 o 
  18   5   6       37.97       33.71     11.29 o 
   0   6   6    10567.09    10908.66    434.92 o 
   1   6   6     3842.53     3640.53    110.12 o 
   2   6   6      423.47      445.24     19.16 o 
   3   6   6     1133.03     1081.44     31.94 o 
   4   6   6      219.93      233.95     17.41 o 
   5   6   6      348.30      326.94     15.78 o 
   6   6   6       14.32       42.25     13.25 o 
   7   6   6       30.47       43.99     11.97 o 
   8   6   6       75.05       91.75     12.34 o 
   9   6   6      619.99      532.17     28.43 o 
  10   6   6     1170.22     1061.66     45.93 o 
  11   6   6     1190.92     1138.66     47.89 o 
  12   6   6     1472.45     1464.66     62.09 o 
  13   6   6      181.55      169.27     10.83 o 
  14   6   6      355.70      357.86     22.84 o 
  15   6   6       22.07       24.59     11.64 o 
  16   6   6       41.39       42.32     11.80 o 
  17   6   6      103.07       68.86     11.34 o 
  18   6   6       73.54       86.62     14.36 o 
   1   7   6     3275.64     3185.48     90.33 o 
   2   7   6     3082.76     2822.74     47.90 o 
   3   7   6      460.71      370.73     17.78 o 
   4   7   6      336.76      291.64     15.65 o 
   5   7   6       67.97       64.39     17.74 o 
   6   7   6     1015.68      989.94     30.55 o 
   7   7   6       45.04       39.08     12.76 o 
   8   7   6     1336.41     1496.61     72.88 o 
   9   7   6      268.55      275.74     13.45 o 
  10   7   6      158.51      233.85     14.09 o 
  11   7   6      205.00      209.20     14.57 o 
  12   7   6     1363.35     1362.37     74.89 o 
  13   7   6     1325.01     1150.17     63.54 o 
  14   7   6      196.89      192.42     11.67 o 
  15   7   6       84.09      109.77     12.76 o 
  16   7   6       10.64       13.16     11.72 o 
  17   7   6      111.60      124.07     11.30 o 
  18   7   6        7.22       28.41     13.19 o 
   0   8   6      775.11      695.65     50.89 o 
   1   8   6     3236.90     2773.41     29.08 o 
   2   8   6       97.90       36.63     16.94 o 
   3   8   6      488.91      427.60     16.06 o 
   4   8   6      446.06      380.05     15.91 o 
   5   8   6       42.17       58.36     14.94 o 
   6   8   6      408.83      345.59     17.61 o 
   7   8   6       34.39       38.56     12.05 o 
   8   8   6     1391.35     1452.40     58.08 o 
   9   8   6     1266.62     1153.87     71.65 o 
  10   8   6      451.47      401.18     24.68 o 
  11   8   6      742.88      667.82     46.31 o 
  12   8   6      305.97      220.08     13.86 o 
  13   8   6     1051.84     1215.64     68.08 o 
  14   8   6      181.49      152.86     13.77 o 
  15   8   6       70.04       52.50     12.67 o 
  16   8   6        8.76        1.45     12.88 o 
  17   8   6      128.54      158.80     14.55 o 
  18   8   6        5.93       -8.07     14.83 o 
   1   9   6      368.36      298.29     17.32 o 
   2   9   6       56.37       43.03     17.60 o 
   3   9   6      125.23      103.84     15.27 o 
   4   9   6      968.05      812.70     55.16 o 
   5   9   6       78.80      132.45     13.88 o 
   6   9   6      326.93      374.18     22.63 o 
   7   9   6       97.82       62.86     12.53 o 
   8   9   6     1050.37      966.65     88.12 o 
   9   9   6      289.67      263.88     20.49 o 
  10   9   6      397.66      423.47     34.98 o 
  11   9   6       41.05       39.17     12.83 o 
  12   9   6      499.80      500.58     34.71 o 
  13   9   6      728.87      780.24     49.32 o 
  14   9   6       23.29       42.98     15.73 o 
  15   9   6      133.85      116.29     12.09 o 
  16   9   6       40.48       62.14     13.34 o 
  17   9   6       21.34       24.10     14.44 o 
  18   9   6        5.94        7.92     14.99 o 
   0  10   6     2620.05     2902.32    165.30 o 
   1  10   6      429.39      425.28     17.20 o 
   2  10   6     1201.44     1488.61     36.23 o 
   3  10   6       89.60       82.33     15.04 o 
   4  10   6      649.37      665.89     23.32 o 
   5  10   6       33.98       29.33     14.87 o 
   6  10   6     1335.48     1196.97     34.76 o 
   7  10   6       67.26       30.93     14.12 o 
   8  10   6     1134.65     1110.76     60.59 o 
   9  10   6     3198.79     3205.18    185.07 o 
  10  10   6      267.95      347.60     26.89 o 
  11  10   6     2118.50     2123.29    100.08 o 
  12  10   6      224.52      257.29     12.52 o 
  13  10   6       75.58       31.91     15.79 o 
  14  10   6        0.70       18.54     14.08 o 
  15  10   6       36.34       36.92     14.10 o 
  16  10   6      108.77       97.30     16.74 o 
  17  10   6      130.46      115.66     17.11 o 
  18  10   6       88.76       59.48     34.32 o 
   1  11   6      173.55      170.32     16.24 o 
   2  11   6     2278.78     2187.75     82.68 o 
   3  11   6       52.05       53.37     18.64 o 
   4  11   6      337.23      368.48     24.02 o 
   5  11   6      337.25      310.47     15.74 o 
   6  11   6     1675.87     1518.09     41.34 o 
   7  11   6     1139.07     1153.60     64.78 o 
   8  11   6      767.63      759.60     26.34 o 
   9  11   6      126.74      140.10     14.41 o 
  10  11   6      884.32      822.62     54.51 o 
  11  11   6     1468.24     1581.23    107.12 o 
  12  11   6       82.63       86.29     12.84 o 
  13  11   6       32.56       54.30     14.01 o 
  14  11   6       39.53       41.83     12.94 o 
  15  11   6        7.14        8.10     14.12 o 
  16  11   6       43.78       51.90     16.40 o 
  17  11   6        5.30        6.95     14.85 o 
   0  12   6      888.51      814.91     25.87 o 
   1  12   6      190.81      155.75     16.43 o 
   2  12   6       91.89      114.79     15.32 o 
   3  12   6      513.40      565.72     27.90 o 
   4  12   6      368.34      373.14     17.63 o 
   5  12   6      971.65      898.31     47.91 o 
   6  12   6      192.31      176.29     16.25 o 
   7  12   6      850.41      919.34     64.15 o 
   8  12   6     1809.21     1883.64    140.81 o 
   9  12   6     3258.57     3403.19    238.69 o 
  10  12   6      640.51      583.14     40.62 o 
  11  12   6      303.55      278.74     15.38 o 
  12  12   6       67.79       79.95     16.65 o 
  13  12   6       75.43      124.18     11.95 o 
  14  12   6       72.01      113.77     14.12 o 
  15  12   6       70.58       79.36     14.61 o 
  16  12   6       23.47       40.68     13.42 o 
  17  12   6        4.74        1.78     14.87 o 
   1  13   6       94.02      106.14     16.30 o 
   2  13   6      257.13      319.62     23.05 o 
   3  13   6      886.01      884.34     47.43 o 
   4  13   6      307.46      399.32     34.52 o 
   5  13   6     1201.81     1144.64     39.84 o 
   6  13   6       83.68      115.08     14.42 o 
   7  13   6      719.84      750.71     29.14 o 
   8  13   6      339.85      323.24     13.77 o 
   9  13   6      168.16      190.69     17.79 o 
  10  13   6      260.91      353.94     41.21 o 
  11  13   6      644.08      664.81     44.11 o 
  12  13   6      176.87      225.86     14.56 o 
  13  13   6      110.53      133.99     13.05 o 
  14  13   6      115.81      157.77     14.95 o 
  15  13   6        0.43        1.68     14.25 o 
  16  13   6       72.12       52.39     16.30 o 
  17  13   6       12.67        6.76     15.00 o 
   0  14   6       10.31        6.95     22.51 o 
   1  14   6      516.74      379.85     15.14 o 
   2  14   6      233.40      297.99     21.33 o 
   3  14   6      210.29      200.30     17.79 o 
   4  14   6      202.00      191.25     26.44 o 
   5  14   6      439.15      552.06     27.67 o 
   6  14   6       85.16       97.32     14.37 o 
   7  14   6      320.72      290.68     21.12 o 
   8  14   6       82.75       70.28     12.13 o 
   9  14   6      281.91      283.37     13.88 o 
  10  14   6      181.92      192.34     16.04 o 
  11  14   6      435.08      520.43     31.84 o 
  12  14   6       38.89       34.29     12.69 o 
  13  14   6      175.69      170.06     16.05 o 
  14  14   6       48.82       25.80     12.24 o 
  15  14   6      151.06      153.74     14.68 o 
  16  14   6       20.69       28.11     14.86 o 
   1  15   6       89.07      107.41     17.28 o 
   2  15   6        3.24        3.45     16.47 o 
   3  15   6      193.39      201.57     17.14 o 
   4  15   6       11.91        9.88     20.28 o 
   5  15   6      521.31      545.99     17.24 o 
   6  15   6       60.00       65.80     13.07 o 
   7  15   6      195.54      190.19     11.75 o 
   8  15   6       33.15       39.80     12.80 o 
   9  15   6      254.51      273.42     12.65 o 
  10  15   6      168.75      150.45     14.57 o 
  11  15   6       23.89       42.36     14.36 o 
  12  15   6        1.20       11.17     12.76 o 
  13  15   6        2.32       11.64     15.95 o 
  14  15   6       40.20       34.27     13.57 o 
  15  15   6       27.83       44.80     13.73 o 
  16  15   6       44.06       12.97     12.74 o 
   0  16   6     2199.21     2198.56    241.98 o 
   1  16   6       83.41       95.54     15.90 o 
   2  16   6       63.87       70.56     17.09 o 
   3  16   6      321.24      303.34     22.35 o 
   4  16   6     1449.62     1504.88     85.22 o 
   5  16   6      283.87      263.67     22.27 o 
   6  16   6      143.66      102.05     13.25 o 
   7  16   6       71.93       87.65     13.14 o 
   8  16   6       96.67      136.88     19.37 o 
   9  16   6      726.75      758.07     64.78 o 
  10  16   6        9.02       21.70     12.79 o 
  11  16   6       91.64      120.60     15.91 o 
  12  16   6      111.04      116.50     14.55 o 
  13  16   6       10.16       10.03     13.00 o 
  14  16   6       15.84       36.61     14.80 o 
  15  16   6      247.88      228.36     14.23 o 
  16  16   6       51.72       42.45     12.97 o 
   1  17   6      844.77      832.56     52.85 o 
   2  17   6      465.74      457.29     23.94 o 
   3  17   6        3.59       -4.52     15.62 o 
   4  17   6      730.58      774.27     67.91 o 
   5  17   6      442.11      464.95     53.88 o 
   6  17   6      377.97      340.34     22.26 o 
   7  17   6      627.83      697.89     31.56 o 
   8  17   6      202.72      201.46     12.29 o 
   9  17   6       29.22       25.90     12.96 o 
  10  17   6        4.86        8.26     14.23 o 
  11  17   6        2.49       19.89     14.25 o 
  12  17   6      117.69      129.27     13.58 o 
  13  17   6        2.44       19.24     14.45 o 
  14  17   6       91.38      164.87     16.79 o 
  15  17   6       10.61       31.76     16.82 o 
   0  18   6       72.07       45.80     22.57 o 
   1  18   6      994.93     1037.43     58.93 o 
   2  18   6     2166.10     1951.48    179.56 o 
   3  18   6      442.84      450.86     23.06 o 
   4  18   6     2478.73     2367.83    155.67 o 
   5  18   6      939.11     1068.46     71.68 o 
   6  18   6      585.62      800.43     35.58 o 
   7  18   6       71.30       73.41     12.69 o 
   8  18   6      537.70      484.76     39.17 o 
   9  18   6       40.63       51.83     14.02 o 
  10  18   6       13.27       33.49     14.34 o 
  11  18   6       17.80       28.18     17.46 o 
  12  18   6       68.20       90.92     13.31 o 
  13  18   6      428.29      515.26     15.25 o 
  14  18   6      252.15      261.05     14.45 o 
  15  18   6      124.81      116.63     13.23 o 
   1  19   6      433.38      432.33     22.90 o 
   2  19   6      500.41      505.34     28.37 o 
   3  19   6      254.92      255.47     18.33 o 
   4  19   6     1354.71     1439.57     80.28 o 
   5  19   6       73.81       42.15     18.33 o 
   6  19   6      697.25      731.30     53.29 o 
   7  19   6       48.87       48.43     12.91 o 
   8  19   6        3.58       18.32     13.91 o 
   9  19   6       14.48        3.89     12.93 o 
  10  19   6       68.54       65.29     12.43 o 
  11  19   6      163.19      211.57     13.65 o 
  12  19   6        2.42        8.61     13.46 o 
  13  19   6       10.89       12.12     12.57 o 
  14  19   6      335.66      238.80     15.66 o 
  15  19   6       46.99       37.73     19.62 o 
   0  20   6       32.21       49.90     22.93 o 
   1  20   6      325.68      298.97     17.37 o 
   2  20   6     1026.44      907.29     54.46 o 
   3  20   6       20.04       12.06     16.29 o 
   4  20   6      459.56      360.25     34.01 o 
   5  20   6      191.39      201.91     16.45 o 
   6  20   6      158.84      174.31     14.47 o 
   7  20   6      114.38      109.82     20.18 o 
   8  20   6      864.55      927.11     51.18 o 
   9  20   6       34.18       43.47     14.14 o 
  10  20   6      195.21      160.86     16.15 o 
  11  20   6       41.23       43.56     12.04 o 
  12  20   6        9.00       13.81     16.45 o 
  13  20   6      229.12      173.13     12.77 o 
  14  20   6       63.70       49.04     13.06 o 
   1  21   6      129.38      116.46     16.13 o 
   2  21   6      139.67      116.66     17.27 o 
   3  21   6        7.55       21.83     19.39 o 
   4  21   6      108.10      129.67     17.22 o 
   5  21   6      122.45      122.39     18.62 o 
   6  21   6      917.89      834.62     39.04 o 
   7  21   6      503.76      524.63     16.78 o 
   8  21   6      211.09      236.09     12.48 o 
   9  21   6      122.75      147.10     15.81 o 
  10  21   6      555.06      637.19     37.05 o 
  11  21   6      153.60      124.25     14.71 o 
  12  21   6       56.02       29.04     12.68 o 
  13  21   6       23.04       46.15     17.00 o 
  14  21   6        2.96       17.06     17.29 o 
   0  22   6     1735.84     1615.16    159.33 o 
   1  22   6      314.24      233.07     17.27 o 
   2  22   6       20.49       21.15     19.66 o 
   3  22   6      145.56      109.16     17.70 o 
   4  22   6       51.82       47.41     16.73 o 
   5  22   6      118.66      134.94     18.54 o 
   6  22   6      196.27      210.92     12.43 o 
   7  22   6       45.78       50.63     14.01 o 
   8  22   6      631.54      590.25     30.99 o 
   9  22   6       91.01      126.81     14.58 o 
  10  22   6      200.36      248.79     19.95 o 
  11  22   6       21.86       16.27     16.47 o 
  12  22   6       43.22       22.45     14.99 o 
  13  22   6       20.92       38.55     12.90 o 
   1  23   6      462.88      419.38     16.99 o 
   2  23   6      482.48      429.74     20.87 o 
   3  23   6       95.00      104.36     13.84 o 
   4  23   6       43.68       50.17     15.02 o 
   5  23   6      432.87      500.99     43.52 o 
   6  23   6        0.12        5.34     14.17 o 
   7  23   6      117.87       92.44     16.06 o 
   8  23   6       21.48       30.89     13.31 o 
   9  23   6       35.99       25.68     16.43 o 
  10  23   6       76.20       92.03     13.70 o 
  11  23   6      213.15      178.14     18.06 o 
  12  23   6       41.28       57.38     15.17 o 
   0  24   6      690.16      634.71     27.51 o 
   1  24   6      133.95      132.81     19.12 o 
   2  24   6      146.38      137.20     19.88 o 
   3  24   6      496.88      474.94     29.74 o 
   4  24   6       98.80       91.80     17.07 o 
   5  24   6      419.35      476.30     35.54 o 
   6  24   6       40.65       72.13     22.99 o 
   7  24   6      492.11      510.70     24.01 o 
   8  24   6       68.02       99.51     16.33 o 
   9  24   6       35.42       61.04     13.39 o 
  10  24   6       49.96       44.19     15.13 o 
  11  24   6       95.61      120.59     12.80 o 
  12  24   6       94.30       99.58     17.40 o 
   1  25   6       38.89       44.69     18.71 o 
   2  25   6       38.07       41.77     20.05 o 
   3  25   6      234.65      201.60     15.66 o 
   4  25   6       57.67      120.90     18.98 o 
   5  25   6      547.46      541.95     40.06 o 
   6  25   6      140.08      106.76     19.05 o 
   7  25   6      173.07      175.62     14.85 o 
   8  25   6        0.35        7.58     14.64 o 
   9  25   6        8.00       13.24     16.52 o 
  10  25   6       12.07       10.66     12.52 o 
  11  25   6       11.07       34.44     15.24 o 
   0  26   6      214.31      202.82     33.57 o 
   1  26   6       21.42       33.28     18.78 o 
   2  26   6        2.63        6.34     14.98 o 
   3  26   6       88.50       70.38     15.18 o 
   4  26   6        4.48       14.47     16.86 o 
   5  26   6      156.73      162.26     16.35 o 
   6  26   6       58.77       17.16     24.21 o 
   7  26   6      621.11      548.96     20.39 o 
   8  26   6       21.56       28.40     13.53 o 
   9  26   6       33.83       21.88     15.18 o 
  10  26   6       31.72       19.77     13.07 o 
   1  27   6       31.46       32.70     16.86 o 
   2  27   6       48.26       40.31     13.36 o 
   3  27   6       94.07      117.08     16.83 o 
   4  27   6        0.26       -5.94     15.32 o 
   5  27   6       69.73       65.04     16.04 o 
   6  27   6       22.24       21.85     19.05 o 
   7  27   6      381.29      382.07     25.01 o 
   8  27   6       66.41       43.52     16.97 o 
   9  27   6        3.65       12.66     12.87 o 
   0  28   6       22.13       55.86     33.57 o 
   1  28   6       40.86       48.02     16.98 o 
   2  28   6       21.12       36.76     20.53 o 
   3  28   6      112.04      110.37     17.46 o 
   4  28   6        7.15        6.01     15.48 o 
   5  28   6       76.92       55.61     13.67 o 
   6  28   6       39.18       41.01     17.34 o 
   7  28   6       68.73       73.06     15.29 o 
   8  28   6       16.47       12.03     15.34 o 
   1  29   6       47.76       27.20     20.56 o 
   2  29   6       13.65       17.34     20.70 o 
   3  29   6       81.99       55.16     17.02 o 
   4  29   6       17.91       18.27     15.82 o 
   5  29   6       21.22       15.18     13.68 o 
   6  29   6       31.52       36.87     17.63 o 
   7  29   6       61.02       35.11     24.95 o 
   0  30   6       29.92       29.01     24.00 o 
   1  30   6       20.44       29.97     21.28 o 
   2  30   6      111.64       65.21     19.98 o 
   3  30   6       15.46        4.13     17.90 o 
   4  30   6       32.80        9.77     14.83 o 
   5  30   6      187.50      166.05     19.39 o 
   1  31   6       46.87       52.85     14.61 o 
   2  31   6        4.72       13.62     20.31 o 
   1   0   7     6807.25     6697.32    191.25 o 
   2   0   7       91.86      115.26     23.14 o 
   3   0   7       31.24      117.44     22.71 o 
   4   0   7        0.00       17.58     31.13 o 
   5   0   7       26.89       15.89     22.87 o 
   6   0   7      208.50      247.48     24.19 o 
   7   0   7        3.96       41.04     22.13 o 
   8   0   7      892.72      954.76     50.77 o 
   9   0   7     2354.12     2185.73     24.22 o 
  10   0   7      788.66      797.99     39.87 o 
  11   0   7       39.11       52.91     18.33 o 
  12   0   7     1059.31      940.05     61.75 o 
  13   0   7      452.39      502.04     19.33 o 
  14   0   7      444.14      387.37     24.25 o 
  15   0   7        2.46        4.52     15.74 o 
  16   0   7       14.39       -0.65     18.81 o 
  17   0   7       21.01       37.70     19.09 o 
  18   0   7        4.44       12.14     15.49 o 
   0   1   7      407.35      398.58     17.96 o 
   1   1   7     3923.27     4196.18     52.88 o 
   2   1   7      196.25      228.98     14.92 o 
   3   1   7      319.82      358.53     16.71 o 
   4   1   7        6.60       14.21     13.96 o 
   5   1   7        3.00       19.42     12.68 o 
   6   1   7     1265.87     1336.37     20.92 o 
   7   1   7      109.79      129.51     13.10 o 
   8   1   7      438.93      475.83     18.21 o 
   9   1   7     2006.48     1965.17     52.30 o 
  10   1   7     1057.93     1138.24     39.15 o 
  11   1   7       65.76       90.80     12.10 o 
  12   1   7      525.07      579.32     21.51 o 
  13   1   7       79.70       43.41     10.70 o 
  14   1   7      328.32      390.52     22.50 o 
  15   1   7      398.46      397.84     22.85 o 
  16   1   7       28.09       20.83     10.25 o 
  17   1   7      109.34      118.62     12.65 o 
  18   1   7       52.20       27.10     13.01 o 
   1   2   7     2833.71     2843.53     81.18 o 
   2   2   7      741.00      670.75     17.75 o 
   3   2   7      302.08      234.99     18.64 o 
   4   2   7       25.70       19.45     13.94 o 
   5   2   7       18.08        5.61     14.20 o 
   6   2   7      103.21       80.95     14.14 o 
   7   2   7      514.76      571.83     16.84 o 
   8   2   7     1170.33     1102.51     42.56 o 
   9   2   7      707.94      768.97     23.04 o 
  10   2   7      501.11      571.22     19.51 o 
  11   2   7      126.75      107.90     10.71 o 
  12   2   7      312.45      370.31     16.09 o 
  13   2   7      969.30      940.58     33.75 o 
  14   2   7      190.71      203.24     11.23 o 
  15   2   7      237.19      297.88     13.04 o 
  16   2   7       64.55       56.52     12.42 o 
  17   2   7      204.53      160.96     11.78 o 
  18   2   7       49.80       46.42     12.16 o 
   0   3   7     2494.02     1994.32    136.20 o 
   1   3   7      682.04      715.11     20.38 o 
   2   3   7     1200.55     1343.50     21.40 o 
   3   3   7      575.18      452.66     15.15 o 
   4   3   7       48.24       71.53     14.09 o 
   5   3   7       12.71       22.95     15.86 o 
   6   3   7       35.42       18.47     13.84 o 
   7   3   7      348.26      325.04     16.35 o 
   8   3   7      628.75      623.95     21.72 o 
   9   3   7     1590.23     1677.67     59.55 o 
  10   3   7       82.69       85.66     12.01 o 
  11   3   7     1042.92     1204.46     39.36 o 
  12   3   7      456.16      474.30     20.93 o 
  13   3   7      143.71      177.69     11.48 o 
  14   3   7       73.83       53.29     12.39 o 
  15   3   7      303.49      309.26     17.80 o 
  16   3   7       34.74       46.88     12.65 o 
  17   3   7       98.73      100.74     12.79 o 
  18   3   7      131.81       94.63     14.11 o 
   1   4   7      368.40      403.03     17.01 o 
   2   4   7     1500.42     1262.73     28.59 o 
   3   4   7      215.35      225.11     12.67 o 
   4   4   7       66.58       37.47     12.75 o 
   5   4   7      341.90      346.87     15.80 o 
   6   4   7      319.45      271.74     14.72 o 
   7   4   7      709.99      643.86     19.62 o 
   8   4   7        4.62        7.94     13.02 o 
   9   4   7     1120.21     1176.62     57.40 o 
  10   4   7       31.04       21.12     11.38 o 
  11   4   7      283.76      364.62     12.51 o 
  12   4   7      633.81      559.92     23.58 o 
  13   4   7      405.63      356.05     14.60 o 
  14   4   7      186.71      175.89     11.54 o 
  15   4   7      122.01       69.81     11.76 o 
  16   4   7       39.63       41.26     11.95 o 
  17   4   7       18.00       12.93     11.13 o 
  18   4   7       33.61       17.52     17.22 o 
   0   5   7      606.79      666.93     35.25 o 
   1   5   7      322.37      292.33     16.61 o 
   2   5   7       88.97      102.01     13.08 o 
   3   5   7      554.86      627.22     21.80 o 
   4   5   7      924.59      951.15     22.72 o 
   5   5   7     2254.43     2401.72     32.69 o 
   6   5   7      251.53      221.66     14.36 o 
   7   5   7     2178.41     1822.33     37.26 o 
   8   5   7      688.74      755.23     29.95 o 
   9   5   7      873.09      896.70     44.13 o 
  10   5   7      458.00      577.46     35.34 o 
  11   5   7      158.43      157.16     12.77 o 
  12   5   7      387.83      414.20     19.22 o 
  13   5   7      313.52      294.27     12.76 o 
  14   5   7      226.83      185.24     13.19 o 
  15   5   7        2.93       23.11     11.44 o 
  16   5   7       49.74       41.10     11.84 o 
  17   5   7       51.68       50.35     12.89 o 
   1   6   7      277.38      258.06     16.32 o 
   2   6   7     1161.81     1110.96     15.51 o 
   3   6   7      186.71      231.47     15.24 o 
   4   6   7      236.87      271.57     14.79 o 
   5   6   7      585.74      579.61     15.41 o 
   6   6   7      136.75      125.30     13.22 o 
   7   6   7      210.95      247.83     14.56 o 
   8   6   7      945.36     1048.88     43.04 o 
   9   6   7     1259.30     1432.89     48.07 o 
  10   6   7     1533.37     1627.16     58.73 o 
  11   6   7      582.19      600.10     20.66 o 
  12   6   7      243.76      254.23     15.27 o 
  13   6   7       11.06       24.68     14.57 o 
  14   6   7      192.95      185.48     13.17 o 
  15   6   7       37.49       72.55     10.92 o 
  16   6   7       61.80       39.13     11.00 o 
  17   6   7       14.42       18.15     14.19 o 
   0   7   7     2391.69     2280.25     41.22 o 
   1   7   7       69.52       78.60     18.64 o 
   2   7   7       91.06      121.36     16.17 o 
   3   7   7      156.91      115.30     13.34 o 
   4   7   7      402.09      411.00     16.37 o 
   5   7   7      194.59      160.10     16.83 o 
   6   7   7      105.83       85.79     15.87 o 
   7   7   7       81.66       65.09     14.68 o 
   8   7   7     1278.89     1173.34     47.94 o 
   9   7   7     2000.14     2068.10     89.50 o 
  10   7   7     1787.84     1832.65     71.59 o 
  11   7   7      338.33      394.83     18.67 o 
  12   7   7       73.55       57.91     12.27 o 
  13   7   7       16.85       27.99     10.79 o 
  14   7   7      388.22      329.56     17.43 o 
  15   7   7      125.37      106.91     12.88 o 
  16   7   7       44.10       38.41     13.85 o 
  17   7   7       12.78       22.33     14.10 o 
   1   8   7      163.00      185.27     18.91 o 
   2   8   7      569.96      638.79     21.48 o 
   3   8   7       27.38       18.59     13.10 o 
   4   8   7       21.20       -0.88     15.99 o 
   5   8   7      237.03      172.51     14.56 o 
   6   8   7       26.48       43.06     14.67 o 
   7   8   7      612.34      567.54     26.49 o 
   8   8   7       68.17       35.20     13.04 o 
   9   8   7     1052.07      964.69     44.56 o 
  10   8   7     1031.70      942.26     52.86 o 
  11   8   7      689.94      705.66     35.83 o 
  12   8   7      247.25      222.13     14.46 o 
  13   8   7      332.44      342.79     20.46 o 
  14   8   7      345.83      414.78     32.03 o 
  15   8   7       41.78       41.77     12.83 o 
  16   8   7      178.09      166.30     14.99 o 
  17   8   7        6.95        4.27     14.92 o 
   0   9   7      284.74      193.90     19.17 o 
   1   9   7     1027.64     1078.71     25.02 o 
   2   9   7      184.25      155.81     16.52 o 
   3   9   7       20.12       34.63     13.48 o 
   4   9   7       78.04      106.72     14.66 o 
   5   9   7      388.59      295.52     19.50 o 
   6   9   7      138.63      138.71     13.82 o 
   7   9   7      136.22      131.39     13.99 o 
   8   9   7      729.18      807.10     31.36 o 
   9   9   7     1018.60     1119.35     67.56 o 
  10   9   7       30.18       22.24     12.81 o 
  11   9   7     1090.37     1073.14     60.38 o 
  12   9   7       83.29       88.95     13.03 o 
  13   9   7       53.71       95.06     14.10 o 
  14   9   7       63.27       66.69     14.55 o 
  15   9   7       89.51       54.65     14.32 o 
  16   9   7      229.46      169.69     18.23 o 
  17   9   7       40.60       42.43     13.95 o 
   1  10   7     1630.17     1701.53     59.90 o 
   2  10   7      103.18      102.19     18.55 o 
   3  10   7      277.78      263.94     23.23 o 
   4  10   7      361.22      368.56     14.10 o 
   5  10   7     2055.30     1804.14    107.31 o 
   6  10   7       76.31       79.44     16.73 o 
   7  10   7       10.46        7.55     14.27 o 
   8  10   7      392.38      480.40     26.09 o 
   9  10   7      188.49      190.76     16.06 o 
  10  10   7       55.64       37.31     12.02 o 
  11  10   7       66.47       46.21     11.99 o 
  12  10   7        4.25       28.77     11.86 o 
  13  10   7      123.77      113.61     17.23 o 
  14  10   7      202.14      223.10     16.31 o 
  15  10   7       77.00       59.30     13.29 o 
  16  10   7      139.62      141.46     16.76 o 
  17  10   7       33.66       33.17     12.99 o 
   0  11   7      131.62       93.89     18.81 o 
   1  11   7     1217.09     1207.64     52.46 o 
   2  11   7      207.75      174.97     18.83 o 
   3  11   7      596.92      533.40     23.33 o 
   4  11   7      792.66      740.73     27.82 o 
   5  11   7      668.14      655.57     23.79 o 
   6  11   7      270.85      255.60     15.85 o 
   7  11   7      190.77      164.68     12.29 o 
   8  11   7       33.20       49.53     14.33 o 
   9  11   7      119.00      148.03     11.39 o 
  10  11   7      157.81      190.50     12.92 o 
  11  11   7      323.15      364.87     21.49 o 
  12  11   7       25.54       26.73     12.94 o 
  13  11   7        7.72       37.85     12.98 o 
  14  11   7      248.19      269.58     14.66 o 
  15  11   7       53.89       72.44     13.46 o 
  16  11   7       84.17      121.83     13.91 o 
   1  12   7     1597.70     1508.94     47.00 o 
   2  12   7      940.32      822.56     35.91 o 
   3  12   7      247.34      240.38     19.40 o 
   4  12   7     1920.10     2043.36     57.97 o 
   5  12   7     1469.50     1569.45     40.00 o 
   6  12   7     1175.04     1119.94     34.85 o 
   7  12   7     2132.37     2047.64     87.90 o 
   8  12   7      270.83      345.72     26.46 o 
   9  12   7      459.17      425.74     15.18 o 
  10  12   7      226.92      250.46     18.51 o 
  11  12   7       13.59        9.23     14.01 o 
  12  12   7        1.41       17.33     14.06 o 
  13  12   7       40.80       57.99     13.26 o 
  14  12   7      207.64      237.43     15.00 o 
  15  12   7      123.50       68.37     14.72 o 
  16  12   7      101.97       59.22     16.86 o 
   0  13   7     1565.33     1772.92    154.11 o 
   1  13   7      661.67      701.24     35.39 o 
   2  13   7      196.34      196.21     16.42 o 
   3  13   7      180.85      184.41     22.24 o 
   4  13   7      196.62      232.45     17.26 o 
   5  13   7      223.79      243.51     14.27 o 
   6  13   7      536.38      513.52     47.60 o 
   7  13   7      731.65      678.27     37.64 o 
   8  13   7     1079.91      974.14     70.34 o 
   9  13   7      213.63      267.22     16.03 o 
  10  13   7       52.61       68.70     14.32 o 
  11  13   7       27.69       31.55     14.29 o 
  12  13   7       20.64       44.69     15.89 o 
  13  13   7        4.71        0.58     12.10 o 
  14  13   7      227.71      259.30     16.82 o 
  15  13   7      404.92      329.46     18.54 o 
  16  13   7       44.82       40.36     15.25 o 
   1  14   7      377.17      420.69     29.63 o 
   2  14   7      906.74      913.58     39.97 o 
   3  14   7      304.95      300.55     20.66 o 
   4  14   7      426.10      476.39     28.39 o 
   5  14   7       36.27       23.11     14.94 o 
   6  14   7      430.77      423.96     29.92 o 
   7  14   7      660.05      758.17     32.33 o 
   8  14   7      299.38      298.23     14.77 o 
   9  14   7        1.24       -0.94     14.37 o 
  10  14   7      114.57      145.48     14.26 o 
  11  14   7        9.52       22.94     14.26 o 
  12  14   7      118.89      162.30     14.74 o 
  13  14   7       44.09       45.24     12.19 o 
  14  14   7       36.23       59.09     16.42 o 
  15  14   7        4.10       20.89     14.74 o 
  16  14   7      111.79       65.97     15.44 o 
   0  15   7       27.73       23.55     22.39 o 
   1  15   7      303.80      337.69     17.74 o 
   2  15   7      784.78      879.76     39.77 o 
   3  15   7       33.38       47.19     18.97 o 
   4  15   7      345.94      375.90     20.53 o 
   5  15   7        4.33        9.69     14.92 o 
   6  15   7       56.82       81.05     18.02 o 
   7  15   7      392.48      507.19     40.68 o 
   8  15   7       87.51       98.16     12.20 o 
   9  15   7      272.15      273.92     16.18 o 
  10  15   7       58.90       48.67     12.80 o 
  11  15   7       11.96       40.26     14.28 o 
  12  15   7       40.41       21.80     12.33 o 
  13  15   7      120.88      129.90     12.58 o 
  14  15   7        2.44        8.07     14.82 o 
  15  15   7      599.92      692.89     32.19 o 
   1  16   7      641.74      638.64     34.27 o 
   2  16   7      396.36      359.30     15.49 o 
   3  16   7       43.14       29.57     14.92 o 
   4  16   7      126.19      154.98     20.16 o 
   5  16   7       67.38       83.83     16.08 o 
   6  16   7      310.28      300.17     23.60 o 
   7  16   7       49.00       47.18     14.02 o 
   8  16   7       36.55       28.22     12.96 o 
   9  16   7      171.97      245.49     14.67 o 
  10  16   7        4.50       33.08     14.26 o 
  11  16   7       14.19       12.59     14.24 o 
  12  16   7       54.45      121.35     12.61 o 
  13  16   7      126.48      121.59     14.90 o 
  14  16   7       45.10       52.86     15.02 o 
  15  16   7       57.09       45.16     17.14 o 
   0  17   7      353.01      472.18     50.22 o 
   1  17   7      722.90      672.63     44.50 o 
   2  17   7      848.10      791.56     41.34 o 
   3  17   7       69.50       35.88     16.80 o 
   4  17   7       99.13      115.70     17.46 o 
   5  17   7     1849.32     1623.76     86.53 o 
   6  17   7      247.35      287.91     17.96 o 
   7  17   7      134.76      203.87     19.67 o 
   8  17   7      142.56      144.38     14.32 o 
   9  17   7      194.61      139.47     22.77 o 
  10  17   7        0.73        4.07     14.35 o 
  11  17   7        8.57        8.60     11.98 o 
  12  17   7      301.11      311.32     32.19 o 
  13  17   7       78.67      146.74     16.74 o 
  14  17   7      201.45      151.99     15.29 o 
   1  18   7      438.43      429.64     24.17 o 
   2  18   7       63.81       61.80     17.77 o 
   3  18   7       96.90       94.51     17.83 o 
   4  18   7      161.10      169.21     17.82 o 
   5  18   7      788.27      730.61     68.90 o 
   6  18   7      445.43      448.28     19.45 o 
   7  18   7      325.23      295.46     15.92 o 
   8  18   7       44.28       32.98     12.06 o 
   9  18   7      121.79      137.61     13.30 o 
  10  18   7      227.28      282.94     23.53 o 
  11  18   7      244.77      296.68     16.99 o 
  12  18   7      216.37      183.33     15.14 o 
  13  18   7       53.37       46.36     13.52 o 
  14  18   7       43.27       31.88     14.03 o 
   0  19   7      127.15      189.89     36.05 o 
   1  19   7       90.69       74.92     16.80 o 
   2  19   7      188.23      218.38     16.11 o 
   3  19   7      109.02      117.25     17.00 o 
   4  19   7     1464.75     1437.30    247.03 o 
   5  19   7      847.90      882.77     26.81 o 
   6  19   7      109.57      119.56     15.84 o 
   7  19   7        5.44       16.39     14.13 o 
   8  19   7       72.04       69.82     14.13 o 
   9  19   7      774.75      793.07     38.84 o 
  10  19   7      258.79      314.99     18.07 o 
  11  19   7      354.41      470.28     35.16 o 
  12  19   7      146.17       93.78     14.77 o 
  13  19   7       49.01       51.15     14.87 o 
  14  19   7       33.58       31.58     24.56 o 
   1  20   7      150.04      125.91     16.44 o 
   2  20   7      870.56      950.73     55.17 o 
   3  20   7      294.96      359.21     18.60 o 
   4  20   7     1134.78     1301.00    145.49 o 
   5  20   7      705.26      818.19     57.52 o 
   6  20   7      311.98      252.25     20.41 o 
   7  20   7       13.13       31.95     14.01 o 
   8  20   7       51.47       27.11     13.01 o 
   9  20   7      194.55      182.94     13.41 o 
  10  20   7      568.67      521.40     22.72 o 
  11  20   7       89.44       51.25     13.53 o 
  12  20   7       70.36       68.90     14.05 o 
  13  20   7       67.03       71.70     14.09 o 
   0  21   7       46.13       32.76     23.11 o 
   1  21   7      416.93      381.22     20.14 o 
   2  21   7       46.65       51.31     17.83 o 
   3  21   7      314.78      291.34     16.30 o 
   4  21   7      694.18      648.66     27.00 o 
   5  21   7      744.06      771.66     53.85 o 
   6  21   7      379.37      405.81     28.11 o 
   7  21   7      210.59      247.67     14.75 o 
   8  21   7       85.68      108.62     13.16 o 
   9  21   7      590.30      706.54     31.82 o 
  10  21   7      120.03      120.40     12.59 o 
  11  21   7       56.92       20.21     16.72 o 
  12  21   7        5.28        2.44     15.05 o 
   1  22   7      606.00      554.72     29.09 o 
   2  22   7       20.75       19.48     14.69 o 
   3  22   7      284.15      221.10     20.21 o 
   4  22   7       21.96        3.82     19.54 o 
   5  22   7      291.95      321.79     19.04 o 
   6  22   7      176.84      148.37     16.12 o 
   7  22   7       72.80       91.09     18.06 o 
   8  22   7      261.90      322.93     24.96 o 
   9  22   7      126.45      147.35     13.62 o 
  10  22   7       61.22       70.87     15.00 o 
  11  22   7        0.36        2.40     13.72 o 
  12  22   7      124.62      121.14     15.63 o 
   0  23   7      900.42      962.48     48.16 o 
   1  23   7      136.99      139.86     17.24 o 
   2  23   7      482.37      407.31     17.94 o 
   3  23   7       92.51       50.43     17.38 o 
   4  23   7       46.07       32.90     14.04 o 
   5  23   7      226.68      199.94     16.98 o 
   6  23   7      311.68      325.34     13.97 o 
   7  23   7       59.52       62.02     14.57 o 
   8  23   7       54.43       61.16     16.43 o 
   9  23   7        1.82        8.27     13.43 o 
  10  23   7      161.72      135.98     16.57 o 
  11  23   7        2.19       11.26     15.18 o 
   1  24   7      218.72      206.50     17.68 o 
   2  24   7      234.46      251.48     20.62 o 
   3  24   7       30.99       66.33     17.23 o 
   4  24   7       55.37       72.26     17.16 o 
   5  24   7       14.80       17.22     16.05 o 
   6  24   7      137.97      118.36     13.65 o 
   7  24   7       46.16       31.49     14.80 o 
   8  24   7      183.18      150.79     19.63 o 
   9  24   7       28.34       15.29     15.15 o 
  10  24   7      139.60      100.13     15.47 o 
   0  25   7      849.45      829.95     66.29 o 
   1  25   7      123.62      102.58     18.91 o 
   2  25   7       29.40       32.88     17.00 o 
   3  25   7       66.41       78.02     15.54 o 
   4  25   7        0.89        7.31     17.41 o 
   5  25   7        5.81       34.73     16.18 o 
   6  25   7       76.36       32.22     14.68 o 
   7  25   7       53.20       30.92     14.91 o 
   8  25   7       42.06       26.12     16.69 o 
   9  25   7      204.05      166.13     13.37 o 
   1  26   7      115.06       96.69     21.94 o 
   2  26   7        6.61       -3.73     20.26 o 
   3  26   7       66.47       49.67     15.35 o 
   4  26   7        7.16        2.15     17.26 o 
   5  26   7       29.22       23.54     14.83 o 
   6  26   7       31.35       12.04     16.57 o 
   7  26   7       22.60       15.95     12.84 o 
   8  26   7       65.00       50.26     17.33 o 
   9  26   7       66.23       47.67     19.73 o 
   0  27   7        1.96       12.70     33.14 o 
   1  27   7      108.41      102.39     19.75 o 
   2  27   7       41.62       15.21     15.03 o 
   3  27   7      112.85       91.31     17.50 o 
   4  27   7        9.60        9.69     18.13 o 
   5  27   7       57.96       19.04     17.35 o 
   6  27   7       48.79       19.04     16.90 o 
   7  27   7       36.95       38.72     13.09 o 
   1  28   7       43.82       35.67     26.21 o 
   2  28   7       64.15       84.41     17.75 o 
   3  28   7      121.26      108.54     17.80 o 
   4  28   7       19.90        8.34     16.12 o 
   5  28   7       83.00       36.27     17.55 o 
   6  28   7      137.53      138.43     14.61 o 
   0  29   7        7.14       27.51     41.47 o 
   1  29   7       82.59       59.92     17.59 o 
   2  29   7       36.38        8.56     17.97 o 
   3  29   7      124.28      117.71     18.29 o 
   4  29   7        1.71       18.56     16.43 o 
   1  30   7       87.05        3.70     35.16 o 
   0   0   8    13440.80    12959.86     60.06 o 
   1   0   8      636.12      724.06     24.80 o 
   2   0   8        2.78       10.49     22.93 o 
   3   0   8        1.97       26.32     22.37 o 
   4   0   8      526.64      468.65     32.47 o 
   5   0   8        6.89       30.54     30.54 o 
   6   0   8       76.90       85.81     30.96 o 
   7   0   8        1.48      -15.11     17.88 o 
   8   0   8        0.67        3.63     18.51 o 
   9   0   8       37.34       63.99     16.08 o 
  10   0   8       22.46       14.83     13.84 o 
  11   0   8       25.97       39.23     18.12 o 
  12   0   8       62.88      111.91     16.10 o 
  13   0   8       75.86       66.15     16.13 o 
  14   0   8      279.76      238.89     20.83 o 
  15   0   8        1.61       11.77     16.48 o 
  16   0   8       12.78       28.68     17.06 o 
  17   0   8        2.44       12.29     19.62 o 
   1   1   8      651.24      736.64     14.79 o 
   2   1   8     1300.72     1308.01     38.07 o 
   3   1   8      250.47      268.71     14.76 o 
   4   1   8       75.49       65.79     15.72 o 
   5   1   8        2.72       -2.81     17.49 o 
   6   1   8        7.98       27.23     15.42 o 
   7   1   8        5.55       40.84     15.47 o 
   8   1   8      523.53      679.34     14.06 o 
   9   1   8      217.15      203.10     12.33 o 
  10   1   8      273.79      265.80     11.38 o 
  11   1   8      438.90      468.96     11.14 o 
  12   1   8      145.64      214.07     12.50 o 
  13   1   8       21.55       34.02     12.82 o 
  14   1   8       40.02       49.08     11.50 o 
  15   1   8       66.84       97.25     11.61 o 
  16   1   8       25.67       26.61     12.77 o 
  17   1   8       15.19       23.74     12.94 o 
   0   2   8      102.74       98.24     18.74 o 
   1   2   8      289.68      246.64     15.09 o 
   2   2   8       48.56       44.37     13.14 o 
   3   2   8      633.36      516.44     15.37 o 
   4   2   8      552.65      563.16     17.02 o 
   5   2   8      340.09      362.13     14.77 o 
   6   2   8      237.28      236.00     15.14 o 
   7   2   8      128.54      156.22     18.09 o 
   8   2   8      301.48      322.03     13.72 o 
   9   2   8      620.42      722.04     20.66 o 
  10   2   8      171.35      249.13     13.07 o 
  11   2   8      466.29      488.01     12.74 o 
  12   2   8      228.91      308.41     11.48 o 
  13   2   8       59.57       76.75     12.18 o 
  14   2   8        5.59       18.13     11.16 o 
  15   2   8        4.79        6.45     11.51 o 
  16   2   8        5.17       12.60     12.44 o 
  17   2   8       10.94       17.01     12.17 o 
   1   3   8      355.58      322.74     12.03 o 
   2   3   8      479.00      458.83     19.01 o 
   3   3   8      760.52      854.67     19.88 o 
   4   3   8      371.04      326.49     14.79 o 
   5   3   8      264.42      261.93     14.48 o 
   6   3   8     1326.58     1272.19     16.44 o 
   7   3   8      365.80      367.75     18.65 o 
   8   3   8       52.52       65.93     13.88 o 
   9   3   8     1906.28     1868.91     90.77 o 
  10   3   8      179.91      157.75     12.36 o 
  11   3   8       23.01       18.27     11.86 o 
  12   3   8      147.43      195.61     11.43 o 
  13   3   8        6.20        7.80     10.00 o 
  14   3   8      141.21      157.08     12.44 o 
  15   3   8       26.01       47.62     11.42 o 
  16   3   8       35.70       21.11     12.74 o 
  17   3   8       18.01       19.13     12.90 o 
   0   4   8      147.45      151.16     22.28 o 
   1   4   8     1280.04     1151.25     34.91 o 
   2   4   8       49.91       45.24     18.50 o 
   3   4   8      753.70      756.51     19.60 o 
   4   4   8      152.34      141.24     13.42 o 
   5   4   8      129.05      132.35     16.22 o 
   6   4   8      207.13      206.86     16.04 o 
   7   4   8       72.65       42.29     14.16 o 
   8   4   8      485.25      582.64     15.55 o 
   9   4   8     1659.37     1671.22     59.77 o 
  10   4   8      649.19      714.26     34.20 o 
  11   4   8        2.49       17.39     11.85 o 
  12   4   8       42.68       65.63     14.81 o 
  13   4   8      188.61      187.37     12.51 o 
  14   4   8      282.74      282.55     12.18 o 
  15   4   8       36.75       27.82     11.74 o 
  16   4   8       36.83        5.29     11.01 o 
  17   4   8      317.81      314.69     20.71 o 
   1   5   8      912.38     1012.65     18.25 o 
   2   5   8      384.74      335.31     16.93 o 
   3   5   8      793.82      805.49     15.91 o 
   4   5   8      139.38      209.59     14.29 o 
   5   5   8      248.24      236.41     14.65 o 
   6   5   8      849.66      916.31     22.88 o 
   7   5   8       84.37      113.79     13.54 o 
   8   5   8     1978.66     1997.75     49.15 o 
   9   5   8      257.14      297.70     13.28 o 
  10   5   8     1413.68     1595.40     82.84 o 
  11   5   8       23.05       22.14     13.31 o 
  12   5   8      118.90      144.76     13.55 o 
  13   5   8      108.05       85.17     12.45 o 
  14   5   8       21.26       43.57     13.53 o 
  15   5   8      175.24      140.62     13.00 o 
  16   5   8       31.57       37.40     11.93 o 
   0   6   8     1470.90     1501.60     36.93 o 
   1   6   8      320.79      365.58     17.23 o 
   2   6   8        6.87       33.13     14.23 o 
   3   6   8      641.19      571.18     15.35 o 
   4   6   8      142.45      167.59     16.25 o 
   5   6   8      257.86      230.88     16.27 o 
   6   6   8      166.25      235.39     14.62 o 
   7   6   8      707.48      572.61     15.37 o 
   8   6   8      175.69      166.53     13.51 o 
   9   6   8      189.36      247.28     12.87 o 
  10   6   8       72.39       79.13     12.42 o 
  11   6   8      134.44      150.15     11.18 o 
  12   6   8      127.99      128.41     12.31 o 
  13   6   8       65.87       64.23     13.45 o 
  14   6   8       62.57       63.31     13.92 o 
  15   6   8       39.99       29.25     13.84 o 
  16   6   8       45.83       65.02     15.79 o 
   1   7   8       26.00       19.97     18.03 o 
   2   7   8        5.79        4.83     13.99 o 
   3   7   8       32.01       42.12     15.87 o 
   4   7   8      421.68      366.32     15.19 o 
   5   7   8      211.79      203.44     13.41 o 
   6   7   8      207.74      198.49     13.17 o 
   7   7   8      218.57      199.07     15.21 o 
   8   7   8     1325.17     1264.52     44.96 o 
   9   7   8       47.88       56.73     13.77 o 
  10   7   8      464.69      499.48     15.14 o 
  11   7   8       21.09       41.00     12.64 o 
  12   7   8      303.04      299.09     17.11 o 
  13   7   8      859.38      939.24     50.90 o 
  14   7   8      203.15      206.44     12.82 o 
  15   7   8       58.27       59.98     12.95 o 
  16   7   8       12.28       39.84     15.99 o 
   0   8   8       13.99       15.56     31.97 o 
   1   8   8       18.56       29.38     14.24 o 
   2   8   8       83.02      106.80     16.04 o 
   3   8   8      859.66      750.04     17.24 o 
   4   8   8      379.83      351.08     12.89 o 
   5   8   8       89.46       81.62     14.63 o 
   6   8   8      790.27      720.01     18.06 o 
   7   8   8        1.34        6.41     13.20 o 
   8   8   8      443.81      421.09     16.82 o 
   9   8   8      528.75      610.39     33.69 o 
  10   8   8      487.07      487.69     13.53 o 
  11   8   8       32.07       29.95     11.99 o 
  12   8   8      272.06      344.60     20.26 o 
  13   8   8      101.05      104.17     12.69 o 
  14   8   8      146.56      115.63     12.37 o 
  15   8   8       14.48       25.63     14.79 o 
  16   8   8        4.92       13.88     14.85 o 
   1   9   8       33.67       38.45     18.47 o 
   2   9   8      870.54      914.18     36.05 o 
   3   9   8      477.93      503.07     16.96 o 
   4   9   8       42.63       66.77     14.36 o 
   5   9   8       68.18       79.51     14.54 o 
   6   9   8     1750.75     1747.07     34.99 o 
   7   9   8       54.69       55.82     15.77 o 
   8   9   8     1223.34     1269.31     51.93 o 
   9   9   8      533.89      448.91     27.34 o 
  10   9   8      477.33      478.34     24.42 o 
  11   9   8       38.78       80.10     13.19 o 
  12   9   8      144.22      108.51     14.27 o 
  13   9   8      176.03      140.13     13.33 o 
  14   9   8       83.72       75.39     14.45 o 
  15   9   8      137.56      109.56     12.70 o 
  16   9   8       97.72      113.68     16.89 o 
   0  10   8     1300.27     1332.73    100.19 o 
   1  10   8       66.14       55.89     18.56 o 
   2  10   8       13.46        7.22     14.26 o 
   3  10   8      877.77     1052.25     65.39 o 
   4  10   8     3188.50     3100.92     95.49 o 
   5  10   8      789.15      658.62     36.16 o 
   6  10   8     1126.08     1084.93     50.90 o 
   7  10   8       25.20       10.78     13.50 o 
   8  10   8     1133.06     1142.56     65.32 o 
   9  10   8      351.77      445.08     34.05 o 
  10  10   8      371.84      468.90     28.16 o 
  11  10   8       18.56       38.12     13.95 o 
  12  10   8      293.97      268.26     13.48 o 
  13  10   8      418.02      383.78     15.44 o 
  14  10   8      119.44       77.26     13.49 o 
  15  10   8       12.73       29.92     14.70 o 
  16  10   8       20.51       29.05     15.08 o 
   1  11   8      160.53      168.27     18.81 o 
   2  11   8      422.97      478.88     20.66 o 
   3  11   8      136.37      172.92     16.91 o 
   4  11   8      680.72      559.78     25.70 o 
   5  11   8       61.97       77.89     14.91 o 
   6  11   8     2973.24     3054.41    106.34 o 
   7  11   8      552.07      581.99     15.71 o 
   8  11   8      544.70      550.30     26.47 o 
   9  11   8       18.17       25.68     12.86 o 
  10  11   8      156.37      217.78     14.99 o 
  11  11   8      304.62      258.83     16.04 o 
  12  11   8      113.66      133.31     13.31 o 
  13  11   8       10.52        9.06     13.39 o 
  14  11   8      139.72      116.32     16.60 o 
  15  11   8       24.17       43.87     13.83 o 
   0  12   8     2240.90     2260.93     29.47 o 
   1  12   8       74.99      110.20     18.83 o 
   2  12   8       86.76       73.82     19.64 o 
   3  12   8       59.51       62.86     14.55 o 
   4  12   8     4914.65     4939.26    166.52 o 
   5  12   8      614.76      630.77     25.30 o 
   6  12   8      898.10      907.02     27.28 o 
   7  12   8       40.79       58.08     17.33 o 
   8  12   8      297.22      325.07     17.13 o 
   9  12   8       71.98       30.30     12.27 o 
  10  12   8       39.31       30.54     12.94 o 
  11  12   8       26.77       32.22     16.04 o 
  12  12   8       23.30       40.69     16.14 o 
  13  12   8      538.86      595.64     18.19 o 
  14  12   8      103.03      176.62     17.12 o 
  15  12   8       16.42        9.13     13.81 o 
   1  13   8       28.89       25.89     14.37 o 
   2  13   8      425.50      456.06     33.10 o 
   3  13   8      113.76      120.22     16.06 o 
   4  13   8       11.59       26.83     14.24 o 
   5  13   8      384.76      390.72     15.38 o 
   6  13   8     1260.68     1192.85     52.17 o 
   7  13   8      220.46      207.91     14.26 o 
   8  13   8       48.59       59.16     11.96 o 
   9  13   8      157.01      202.73     12.51 o 
  10  13   8       84.09       94.43     14.54 o 
  11  13   8       12.27       35.14     15.64 o 
  12  13   8        6.66       -0.38     16.51 o 
  13  13   8        9.65        4.62     14.69 o 
  14  13   8      102.14      126.92     15.14 o 
  15  13   8       26.99       38.32     13.87 o 
   0  14   8      233.67      166.42     22.93 o 
   1  14   8      162.49      152.10     15.12 o 
   2  14   8      928.52      803.09     18.44 o 
   3  14   8      547.64      571.34     31.59 o 
   4  14   8       20.44       16.74     16.56 o 
   5  14   8      108.19       89.38     12.47 o 
   6  14   8      313.66      358.65     17.74 o 
   7  14   8       76.99       94.94     12.98 o 
   8  14   8       54.25       61.40     14.36 o 
   9  14   8      658.64      892.53     45.16 o 
  10  14   8      276.27      310.06     18.06 o 
  11  14   8       12.22       -3.61     14.61 o 
  12  14   8       46.50       50.61     16.35 o 
  13  14   8       16.56       20.13     13.34 o 
  14  14   8       28.62        7.85     15.07 o 
  15  14   8        8.40       21.50     24.53 o 
   1  15   8      167.36      181.72     16.54 o 
   2  15   8       54.95       71.80     19.93 o 
   3  15   8      153.53       99.04     19.46 o 
   4  15   8      179.54      146.35     14.94 o 
   5  15   8      389.28      374.90     18.55 o 
   6  15   8      142.34      159.95     18.15 o 
   7  15   8      413.83      381.35     14.94 o 
   8  15   8      210.25      269.08     13.77 o 
   9  15   8       98.50       84.19     14.87 o 
  10  15   8      336.02      306.46     13.73 o 
  11  15   8       15.81       22.74     14.22 o 
  12  15   8      140.49      141.39     13.87 o 
  13  15   8       14.15       24.63     12.68 o 
  14  15   8       13.45       29.82     13.11 o 
   0  16   8     1148.46     1120.84     28.56 o 
   1  16   8      142.36      126.60     16.30 o 
   2  16   8       24.47       25.68     16.89 o 
   3  16   8      202.27      213.29     16.58 o 
   4  16   8        2.14       30.22     13.12 o 
   5  16   8      782.13      711.98     23.11 o 
   6  16   8      403.95      489.07     26.56 o 
   7  16   8      169.09      189.95     14.73 o 
   8  16   8      682.19      735.30     61.11 o 
   9  16   8      220.54      205.89     14.84 o 
  10  16   8      421.95      448.06     18.70 o 
  11  16   8      106.75      151.42     15.11 o 
  12  16   8       22.27       18.84     12.52 o 
  13  16   8       69.62       86.88     12.87 o 
  14  16   8       59.04       71.54     14.17 o 
   1  17   8      114.88       81.30     16.60 o 
   2  17   8       72.05       78.39     16.32 o 
   3  17   8      304.59      282.85     20.12 o 
   4  17   8        9.22       11.72     14.67 o 
   5  17   8      322.14      341.96     21.14 o 
   6  17   8       54.42       56.53     18.52 o 
   7  17   8       75.39       87.65     13.25 o 
   8  17   8      307.00      364.77     14.84 o 
   9  17   8       53.69       17.50     14.68 o 
  10  17   8      194.57      215.69     16.62 o 
  11  17   8       39.24       29.46     12.46 o 
  12  17   8       71.87       57.27     12.63 o 
  13  17   8        0.15        3.58     15.04 o 
   0  18   8      872.34     1063.49     76.93 o 
   1  18   8       54.70       69.79     16.85 o 
   2  18   8      459.68      421.28     17.83 o 
   3  18   8      700.98      671.38     35.35 o 
   4  18   8      425.45      466.57     18.82 o 
   5  18   8      293.25      313.81     18.95 o 
   6  18   8       82.61       96.32     15.96 o 
   7  18   8       20.44       29.08     12.04 o 
   8  18   8      318.25      384.85     14.94 o 
   9  18   8      135.70      153.20     13.56 o 
  10  18   8      293.19      332.11     12.31 o 
  11  18   8       57.79       58.98     13.52 o 
  12  18   8      130.05      181.35     15.60 o 
  13  18   8       40.35       93.42     17.41 o 
   1  19   8       25.98       54.61     16.77 o 
   2  19   8       11.63       27.01     16.10 o 
   3  19   8      144.43      147.52     20.24 o 
   4  19   8      213.62      226.97     25.38 o 
   5  19   8      354.22      370.89     16.79 o 
   6  19   8       97.56      170.20     15.88 o 
   7  19   8      152.54      110.47     14.56 o 
   8  19   8        4.77       19.36     14.41 o 
   9  19   8      221.82      264.63     15.16 o 
  10  19   8      247.99      285.02     15.35 o 
  11  19   8        1.45        2.15     16.73 o 
  12  19   8      151.78      168.44     17.43 o 
   0  20   8      292.12      244.54     53.12 o 
   1  20   8      221.82      217.00     18.64 o 
   2  20   8       51.75       33.90     17.57 o 
   3  20   8        7.82       14.87     19.45 o 
   4  20   8       31.11       26.63     16.87 o 
   5  20   8      103.63      119.63     16.57 o 
   6  20   8      529.17      661.97     41.79 o 
   7  20   8       50.05       72.92     14.78 o 
   8  20   8       75.73       78.29     13.33 o 
   9  20   8       26.17       32.73     16.29 o 
  10  20   8      111.62      136.78     15.08 o 
  11  20   8       22.89       39.16     13.75 o 
  12  20   8        2.60        8.05     12.20 o 
   1  21   8      118.89      129.01     16.37 o 
   2  21   8        1.30       -4.13     16.85 o 
   3  21   8       62.13       56.49     15.87 o 
   4  21   8      120.27      142.86     19.44 o 
   5  21   8      131.76      182.36     14.84 o 
   6  21   8      107.23      119.97     14.80 o 
   7  21   8      111.47      162.26     16.37 o 
   8  21   8      140.91      143.77     14.91 o 
   9  21   8        0.40       11.84     11.76 o 
  10  21   8       16.51        2.46     12.66 o 
  11  21   8       80.84       82.23     15.33 o 
   0  22   8      563.03      609.56     27.10 o 
   1  22   8      167.47      149.84     17.38 o 
   2  22   8      182.03      199.64     17.77 o 
   3  22   8      184.52      207.68     17.57 o 
   4  22   8      974.53     1172.45    120.38 o 
   5  22   8       89.22      100.23     16.39 o 
   6  22   8      507.57      537.48     34.70 o 
   7  22   8       10.81       21.55     11.66 o 
   8  22   8       25.45       14.65     13.47 o 
   9  22   8       38.65       34.98     15.06 o 
  10  22   8      238.63      178.99     15.63 o 
   1  23   8      198.32      189.05     17.45 o 
   2  23   8       15.25        3.84     18.03 o 
   3  23   8      225.86      183.34     17.82 o 
   4  23   8      136.75      144.45     23.85 o 
   5  23   8       76.76       77.74     16.56 o 
   6  23   8       57.39       49.86     13.36 o 
   7  23   8       61.11       31.16     15.08 o 
   8  23   8      197.38      222.16     15.81 o 
   9  23   8       60.21       62.41     12.33 o 
  10  23   8      226.15      217.55     18.11 o 
   0  24   8      360.01      295.67     24.85 o 
   1  24   8      152.82      129.08     18.59 o 
   2  24   8       20.03       32.28     17.29 o 
   3  24   8       87.87       82.30     20.35 o 
   4  24   8      195.30      277.62     22.56 o 
   5  24   8       33.78       22.61     15.01 o 
   6  24   8      168.91      150.32     13.90 o 
   7  24   8       22.04       18.25     13.52 o 
   8  24   8      366.05      386.79     21.72 o 
   9  24   8       27.58       10.90     15.49 o 
   1  25   8      119.89      118.61     17.13 o 
   2  25   8       10.19       24.78     20.27 o 
   3  25   8       35.23       35.54     20.50 o 
   4  25   8        7.72        7.34     16.57 o 
   5  25   8       37.88       31.68     16.59 o 
   6  25   8        7.24        6.68     12.56 o 
   7  25   8       22.59        6.49     15.09 o 
   8  25   8      533.82      525.68     19.27 o 
   0  26   8        3.72        9.09     23.82 o 
   1  26   8       71.03       63.26     17.96 o 
   2  26   8        8.23        8.67     16.77 o 
   3  26   8       47.42       66.09     20.83 o 
   4  26   8       17.52       17.78     16.78 o 
   5  26   8       38.51       25.87     19.23 o 
   6  26   8       65.12       75.06     15.39 o 
   7  26   8       33.78       30.20     34.83 o 
   1  27   8       94.05       50.24     21.14 o 
   2  27   8      164.07      171.70     20.55 o 
   3  27   8       60.07       48.94     14.18 o 
   4  27   8       16.50        3.85     15.74 o 
   5  27   8        8.15       14.91     24.47 o 
   0  28   8        9.84       28.35     34.74 o 
   1  28   8       43.00       22.41     19.81 o 
   2  28   8      662.94      776.87     47.11 o 
   3  28   8        8.62       -3.62     24.73 o 
   1   0   9        0.38        1.22     18.61 o 
   2   0   9        2.11       41.22     18.58 o 
   3   0   9      148.67      198.94     22.51 o 
   4   0   9     1978.51     1947.04     26.78 o 
   5   0   9      127.51      117.34     18.77 o 
   6   0   9        4.66       10.09     30.37 o 
   7   0   9        2.45       -2.69     21.62 o 
   8   0   9     1311.97     1191.35     33.99 o 
   9   0   9      562.56      636.20     32.65 o 
  10   0   9     1491.58     1649.81     63.51 o 
  11   0   9        2.47       27.42     15.61 o 
  12   0   9      598.80      655.09     17.58 o 
  13   0   9      218.25      266.32     18.92 o 
  14   0   9        4.84       11.68     16.06 o 
  15   0   9        4.33       15.99     14.66 o 
  16   0   9        1.29        4.48     19.95 o 
   0   1   9      256.64      321.40     23.26 o 
   1   1   9        5.58        7.40     16.09 o 
   2   1   9       48.89       46.11     14.25 o 
   3   1   9      106.77      120.18     13.29 o 
   4   1   9     1416.32     1386.65     32.39 o 
   5   1   9      105.66      109.86     14.23 o 
   6   1   9      165.89      181.73     18.41 o 
   7   1   9       37.63       23.75     18.24 o 
   8   1   9      500.90      454.16     16.07 o 
   9   1   9      108.68      169.79     12.97 o 
  10   1   9     1821.57     1829.52     48.67 o 
  11   1   9       10.10       12.71     10.94 o 
  12   1   9      347.40      343.20     13.93 o 
  13   1   9       37.76       32.30     10.03 o 
  14   1   9      128.35      208.90     13.09 o 
  15   1   9       70.14       46.19     12.88 o 
  16   1   9       16.84       27.81     17.39 o 
   1   2   9      115.06      153.62     14.62 o 
   2   2   9      385.84      482.38     16.76 o 
   3   2   9       91.27       98.58     14.45 o 
   4   2   9      527.00      567.56     17.38 o 
   5   2   9     1197.86     1425.26     18.89 o 
   6   2   9     1009.40     1004.89     17.82 o 
   7   2   9       20.06       28.40     12.76 o 
   8   2   9     1513.55     1466.99     24.91 o 
   9   2   9      136.48       94.87     13.01 o 
  10   2   9      175.16      199.82     13.63 o 
  11   2   9        0.86       18.96     12.91 o 
  12   2   9      435.74      368.77     12.88 o 
  13   2   9      368.32      386.59     13.77 o 
  14   2   9      390.38      512.32     19.34 o 
  15   2   9        1.86      -11.73     13.04 o 
  16   2   9        3.10        7.39     17.30 o 
   0   3   9      109.20       96.38     22.99 o 
   1   3   9      384.58      422.22     21.70 o 
   2   3   9      666.78      663.57     17.29 o 
   3   3   9      163.69      173.38     16.35 o 
   4   3   9      737.63      764.90     25.85 o 
   5   3   9     1461.86     1586.12     19.24 o 
   6   3   9      799.96      813.32     13.93 o 
   7   3   9      339.43      348.49     15.16 o 
   8   3   9      229.94      253.54     14.25 o 
   9   3   9       72.43       46.55     11.43 o 
  10   3   9       13.23       17.40     13.24 o 
  11   3   9      237.03      358.52     13.38 o 
  12   3   9      392.07      463.35     14.39 o 
  13   3   9      428.70      531.06     15.67 o 
  14   3   9      658.06      568.32     28.80 o 
  15   3   9      259.89      267.89     17.27 o 
   1   4   9      125.72      105.15     16.16 o 
   2   4   9      722.85      667.74     22.84 o 
   3   4   9      159.67      181.79     18.70 o 
   4   4   9       70.67       85.07     18.30 o 
   5   4   9      931.64      790.39     22.09 o 
   6   4   9      171.46      191.00     14.36 o 
   7   4   9     1550.20     1660.42     41.44 o 
   8   4   9        6.71       30.04     13.90 o 
   9   4   9        8.13       14.43     11.90 o 
  10   4   9       25.54       55.95     12.10 o 
  11   4   9       73.88       81.04     13.24 o 
  12   4   9      124.66      114.73     13.34 o 
  13   4   9       47.39       47.24     12.28 o 
  14   4   9      631.05      448.30     18.77 o 
  15   4   9       23.75       29.94     14.95 o 
   0   5   9      520.36      490.71     23.70 o 
   1   5   9       81.82       99.14     14.43 o 
   2   5   9       76.85       81.91     15.97 o 
   3   5   9      326.45      325.70     17.44 o 
   4   5   9     1776.61     1625.82     26.15 o 
   5   5   9      145.33      124.22     14.32 o 
   6   5   9      699.39      719.02     17.08 o 
   7   5   9      270.11      235.98     16.12 o 
   8   5   9      117.52      149.49     14.11 o 
   9   5   9        2.86       18.26     10.77 o 
  10   5   9      176.79      218.79     14.79 o 
  11   5   9       27.65        3.06     13.26 o 
  12   5   9        6.59       11.56     10.75 o 
  13   5   9      104.67       84.36     13.56 o 
  14   5   9      657.84      570.36     21.54 o 
  15   5   9      473.55      463.40     21.25 o 
   1   6   9      346.23      325.10     13.64 o 
   2   6   9      104.31       78.06     15.97 o 
   3   6   9      823.42      887.02     33.64 o 
   4   6   9      133.01      164.99     15.54 o 
   5   6   9       69.07       72.40     14.24 o 
   6   6   9       56.89       51.85     14.36 o 
   7   6   9     1011.47      932.31     27.18 o 
   8   6   9        2.18        5.17     15.53 o 
   9   6   9       21.67       21.15     12.95 o 
  10   6   9       82.04       90.01     13.03 o 
  11   6   9      104.73       66.87     11.11 o 
  12   6   9       58.99       76.47     13.06 o 
  13   6   9       58.98       66.72     14.10 o 
  14   6   9      370.32      431.71     24.57 o 
  15   6   9       57.25       85.74     13.58 o 
   0   7   9     2034.81     2119.58    280.89 o 
   1   7   9      131.42      116.33     15.98 o 
   2   7   9      665.26      641.75     19.48 o 
   3   7   9      149.95      176.20     15.96 o 
   4   7   9       85.98      114.75     16.03 o 
   5   7   9       73.20       34.34     15.90 o 
   6   7   9      304.06      298.43     14.92 o 
   7   7   9      594.12      668.96     27.68 o 
   8   7   9      245.84      264.11     16.49 o 
   9   7   9        0.54        5.68     11.31 o 
  10   7   9       87.22       97.15     11.16 o 
  11   7   9       24.09       32.41     13.86 o 
  12   7   9       31.34       30.83     14.11 o 
  13   7   9      142.16      134.49     11.74 o 
  14   7   9      179.54      290.74     14.14 o 
  15   7   9       32.27       45.36     14.22 o 
   1   8   9        3.01        9.47     18.59 o 
   2   8   9       86.86      110.34     15.76 o 
   3   8   9       11.28       31.20     14.13 o 
   4   8   9      187.37      186.09     13.51 o 
   5   8   9      183.92      170.12     13.13 o 
   6   8   9      468.36      503.51     21.22 o 
   7   8   9      366.07      416.53     18.78 o 
   8   8   9      145.55      175.20     13.96 o 
   9   8   9       87.49       63.21     12.46 o 
  10   8   9        0.42       -4.35     11.20 o 
  11   8   9      326.46      516.74     26.17 o 
  12   8   9      183.00      229.31     13.67 o 
  13   8   9      272.05      256.28     19.90 o 
  14   8   9      123.00      150.75     15.38 o 
  15   8   9       96.74       72.73     13.75 o 
   0   9   9      417.20      424.65     24.73 o 
   1   9   9      234.51      251.14     18.83 o 
   2   9   9       35.11       13.27     14.08 o 
   3   9   9       84.51       87.72     14.71 o 
   4   9   9      315.54      350.09     16.27 o 
   5   9   9       86.41      100.03     15.94 o 
   6   9   9      266.82      278.66     18.88 o 
   7   9   9       28.00       34.03     16.44 o 
   8   9   9        5.99        7.15     15.48 o 
   9   9   9       73.55       65.86     12.93 o 
  10   9   9        7.45       -5.70     13.47 o 
  11   9   9      143.49      186.80     15.63 o 
  12   9   9      330.67      438.22     29.52 o 
  13   9   9      321.96      429.13     26.03 o 
  14   9   9      155.98       97.65     15.45 o 
  15   9   9       96.19       63.40     17.72 o 
   1  10   9      971.88     1073.44     23.15 o 
   2  10   9      253.87      210.06     14.53 o 
   3  10   9        1.65       16.91     16.00 o 
   4  10   9      305.09      309.39     15.19 o 
   5  10   9      197.15      224.05     13.18 o 
   6  10   9      440.44      367.74     18.61 o 
   7  10   9       34.41       41.13     14.62 o 
   8  10   9       81.23       84.64     13.06 o 
   9  10   9      116.24       91.06     14.92 o 
  10  10   9      115.96      100.22     14.32 o 
  11  10   9       26.86       64.38     13.17 o 
  12  10   9      186.01      177.94     14.83 o 
  13  10   9      310.61      293.74     14.25 o 
  14  10   9       74.38       64.85     15.22 o 
   0  11   9       75.40       23.64     32.81 o 
   1  11   9      966.47     1061.46     21.29 o 
   2  11   9      807.98      769.16     16.15 o 
   3  11   9       31.19       30.52     13.06 o 
   4  11   9      185.13      160.34     14.38 o 
   5  11   9       14.55       15.66     14.25 o 
   6  11   9      731.57      624.51     14.84 o 
   7  11   9      277.48      270.83     13.78 o 
   8  11   9       56.88       32.67     12.20 o 
   9  11   9       49.98       47.66     13.01 o 
  10  11   9       61.73       50.21     14.19 o 
  11  11   9       71.83      152.20     12.92 o 
  12  11   9       10.76       -1.58     14.64 o 
  13  11   9       79.55       61.05     13.53 o 
  14  11   9       24.87       31.10     16.86 o 
   1  12   9     1022.40     1109.41     21.37 o 
   2  12   9      647.99      632.51     15.47 o 
   3  12   9       77.35      102.57     14.12 o 
   4  12   9     1091.65     1173.76     47.12 o 
   5  12   9      218.53      213.47     13.39 o 
   6  12   9      693.88      642.21     23.29 o 
   7  12   9      267.89      309.26     14.09 o 
   8  12   9        9.44       27.96     14.29 o 
   9  12   9       15.67       14.00     12.82 o 
  10  12   9       84.02       77.84     13.05 o 
  11  12   9       36.25       31.68     12.55 o 
  12  12   9       28.09       40.03     13.45 o 
  13  12   9      147.55      129.63     15.52 o 
  14  12   9       11.75        3.58     15.46 o 
   0  13   9      149.91      133.03     23.02 o 
   1  13   9      477.72      479.92     19.93 o 
   2  13   9       30.59       39.99     14.55 o 
   3  13   9       18.65       37.16     14.12 o 
   4  13   9     1811.29     1798.83     74.36 o 
   5  13   9      509.35      626.75     26.02 o 
   6  13   9       96.40      114.89     15.15 o 
   7  13   9      129.92      119.45     14.85 o 
   8  13   9      365.96      476.81     27.05 o 
   9  13   9        5.06        3.28     14.17 o 
  10  13   9      172.20      211.28     15.72 o 
  11  13   9      394.55      295.61     15.37 o 
  12  13   9       26.36       22.70     13.62 o 
  13  13   9       30.11       47.94     12.84 o 
   1  14   9      412.49      408.98     20.38 o 
   2  14   9      199.04      309.50     18.89 o 
   3  14   9      455.24      468.02     15.61 o 
   4  14   9      285.48      269.16     15.20 o 
   5  14   9      574.95      598.82     43.85 o 
   6  14   9      136.53      109.27     13.74 o 
   7  14   9      128.00      108.36     16.10 o 
   8  14   9      187.53      181.56     13.47 o 
   9  14   9        8.20        3.90     14.44 o 
  10  14   9       70.72       83.47     14.84 o 
  11  14   9       90.97       44.35     12.31 o 
  12  14   9       22.25       19.98     13.57 o 
  13  14   9       18.67       25.80     11.92 o 
   0  15   9      125.11       81.23     22.69 o 
   1  15   9      391.69      349.55     19.66 o 
   2  15   9       17.38       15.49     16.16 o 
   3  15   9       94.77       89.72     14.99 o 
   4  15   9      213.48      188.64     17.16 o 
   5  15   9      248.56      254.97     15.24 o 
   6  15   9      881.56     1017.63     24.39 o 
   7  15   9      318.32      305.77     16.90 o 
   8  15   9      330.73      221.01     15.02 o 
   9  15   9       31.64       31.74     14.35 o 
  10  15   9      193.87      234.36     15.23 o 
  11  15   9        0.28       10.32     13.32 o 
  12  15   9       35.07       25.38     12.84 o 
  13  15   9       53.25       39.42     14.05 o 
   1  16   9      174.68      194.12     16.59 o 
   2  16   9       27.74       20.63     18.62 o 
   3  16   9       61.99       38.71     14.53 o 
   4  16   9       25.28       19.15     16.32 o 
   5  16   9      192.44      214.82     17.31 o 
   6  16   9      111.91      114.35     18.52 o 
   7  16   9      346.06      368.95     15.42 o 
   8  16   9       53.41       22.22     13.59 o 
   9  16   9      292.85      277.29     15.12 o 
  10  16   9       81.70       87.93     16.63 o 
  11  16   9       62.46      153.24     15.37 o 
  12  16   9       77.17       97.69     15.58 o 
   0  17   9      765.85      940.61     45.38 o 
   1  17   9       53.60       76.22     16.19 o 
   2  17   9       46.31       25.69     18.55 o 
   3  17   9        0.29        2.17     13.03 o 
   4  17   9      300.67      250.65     17.18 o 
   5  17   9      115.34       64.82     15.14 o 
   6  17   9      120.62      124.55     19.10 o 
   7  17   9      267.73      350.08     17.01 o 
   8  17   9       17.84       22.70     14.49 o 
   9  17   9      118.54      138.13     19.18 o 
  10  17   9      176.92      172.16     15.30 o 
  11  17   9       23.03       46.45     16.71 o 
  12  17   9       19.42       40.27     15.42 o 
   1  18   9      187.33      179.00     16.79 o 
   2  18   9      107.79       66.55     20.05 o 
   3  18   9       33.27       45.01     18.70 o 
   4  18   9       38.29       45.52     14.90 o 
   5  18   9       49.70       51.91     15.64 o 
   6  18   9      152.91      140.10     16.60 o 
   7  18   9      502.73      510.62     29.27 o 
   8  18   9      107.82      112.65     14.88 o 
   9  18   9       55.08       50.67     13.48 o 
  10  18   9      147.37      117.32     15.31 o 
  11  18   9       17.77       21.80     13.95 o 
   0  19   9     1579.25     1717.71     66.37 o 
   1  19   9      177.29      190.04     16.59 o 
   2  19   9       28.93       26.92     18.57 o 
   3  19   9       26.70       32.25     18.83 o 
   4  19   9       14.92       31.33     17.06 o 
   5  19   9      117.10      106.66     19.05 o 
   6  19   9       16.27       26.29     16.38 o 
   7  19   9       14.05       29.54     14.76 o 
   8  19   9       76.94       70.83     13.58 o 
   9  19   9       15.24        6.41     13.65 o 
  10  19   9      165.65      158.00     15.66 o 
  11  19   9       97.74       42.19     15.36 o 
   1  20   9      270.07      264.43     17.78 o 
   2  20   9      204.40      267.91     19.91 o 
   3  20   9        8.31       20.12     18.98 o 
   4  20   9       30.97       47.89     13.97 o 
   5  20   9       70.75       69.01     14.75 o 
   6  20   9       13.49       36.06     14.55 o 
   7  20   9       85.47      123.67     13.64 o 
   8  20   9       39.58       23.74     14.93 o 
   9  20   9        3.71        7.14     15.04 o 
  10  20   9      364.20      348.12     17.94 o 
   0  21   9      777.31      615.48     36.47 o 
   1  21   9      386.99      368.71     18.05 o 
   2  21   9      128.30      122.82     16.40 o 
   3  21   9        9.02        2.73     20.30 o 
   4  21   9       66.66       51.14     17.28 o 
   5  21   9        9.92       20.03     19.12 o 
   6  21   9        5.03        4.93     12.44 o 
   7  21   9       24.62       43.88     14.87 o 
   8  21   9       14.27       39.57     13.98 o 
   9  21   9       18.57       17.81     13.87 o 
   1  22   9      535.76      688.70     18.58 o 
   2  22   9       13.87       27.13     17.34 o 
   3  22   9       54.93       83.51     20.38 o 
   4  22   9      209.38      146.30     16.89 o 
   5  22   9        9.50       19.19     16.33 o 
   6  22   9      105.13      134.39     13.71 o 
   7  22   9       47.26       27.47     15.15 o 
   8  22   9       31.87       26.01     13.77 o 
   0  23   9      228.97      300.12     26.33 o 
   1  23   9      603.20      591.26     27.40 o 
   2  23   9        9.22        9.65     14.66 o 
   3  23   9       69.09       47.84     17.53 o 
   4  23   9       85.22       81.88     24.03 o 
   5  23   9        4.90        8.03     13.55 o 
   6  23   9       31.64       30.37     15.29 o 
   7  23   9       71.86       61.99     15.65 o 
   8  23   9       26.98        9.42     24.31 o 
   1  24   9      153.77      100.78     17.97 o 
   2  24   9      260.24      235.63     18.37 o 
   3  24   9       63.58       55.40     24.03 o 
   4  24   9      200.11      245.53     24.74 o 
   5  24   9       32.87       29.37     14.86 o 
   6  24   9       12.60       12.09     15.36 o 
   0  25   9       65.96       32.68     24.47 o 
   1  25   9       29.75       50.26     19.01 o 
   2  25   9       29.60       21.54     15.83 o 
   3  25   9      122.52      112.48     24.27 o 
   4  25   9       14.44       12.50     24.62 o 
   5  25   9      103.89       73.31     20.81 o 
   1  26   9        9.92       23.85     18.12 o 
   2  26   9      157.76      150.17     21.93 o 
   3  26   9       72.11       23.64     35.58 o 
   0   0  10        6.25       26.16     30.62 o 
   1   0  10      297.63      330.61     21.70 o 
   2   0  10       20.69       22.09     22.19 o 
   3   0  10      359.02      305.86     19.62 o 
   4   0  10      530.53      463.59     23.35 o 
   5   0  10       32.18       37.52     22.33 o 
   6   0  10      404.43      404.14     19.57 o 
   7   0  10      234.48      226.22     20.53 o 
   8   0  10      436.71      421.63     23.47 o 
   9   0  10       30.06       24.52     18.58 o 
  10   0  10        7.83       12.48     22.69 o 
  11   0  10        0.24        9.79     22.50 o 
  12   0  10       52.09       30.08     14.31 o 
  13   0  10      141.36       75.39     16.42 o 
  14   0  10        2.37        8.98     15.12 o 
   1   1  10      284.86      331.73     14.53 o 
   2   1  10       32.02       20.30     14.20 o 
   3   1  10      816.30      805.22     14.77 o 
   4   1  10      838.46      958.55     17.43 o 
   5   1  10       43.18       44.07     13.88 o 
   6   1  10     1503.14     1604.41     33.98 o 
   7   1  10     1046.86     1143.82     20.35 o 
   8   1  10       34.07       35.68     16.07 o 
   9   1  10       67.76       89.54     16.02 o 
  10   1  10       20.80       54.61     13.01 o 
  11   1  10      144.41      160.58     14.97 o 
  12   1  10       44.38       33.52     13.08 o 
  13   1  10       28.05       42.49     14.74 o 
  14   1  10      120.43      134.98     14.05 o 
   0   2  10        8.29       25.76     15.73 o 
   1   2  10      146.04      178.09     18.64 o 
   2   2  10      587.96      651.43     20.36 o 
   3   2  10      223.09      214.20     14.28 o 
   4   2  10      461.19      455.14     16.71 o 
   5   2  10      129.39      152.43     14.38 o 
   6   2  10      418.39      476.56     22.49 o 
   7   2  10      362.65      393.50     15.22 o 
   8   2  10       17.18       25.91     18.30 o 
   9   2  10        4.95       17.32     11.21 o 
  10   2  10       33.96       43.51     13.13 o 
  11   2  10       47.75       25.48     13.23 o 
  12   2  10        7.28        2.71     13.60 o 
  13   2  10       17.64       54.49     13.53 o 
  14   2  10       76.11      118.16     13.88 o 
   1   3  10       45.39       58.00     14.23 o 
   2   3  10      529.76      462.81     24.75 o 
   3   3  10      115.96      129.12     14.40 o 
   4   3  10      597.21      565.89     16.89 o 
   5   3  10       47.80       64.74     15.66 o 
   6   3  10      187.72      195.66     14.51 o 
   7   3  10      731.10      826.70     19.81 o 
   8   3  10       90.45       61.19     12.76 o 
   9   3  10        1.44       10.35     13.00 o 
  10   3  10       30.04       19.08     12.17 o 
  11   3  10      103.65       33.56     12.50 o 
  12   3  10       36.48       23.99     13.32 o 
  13   3  10       27.74       28.30     13.47 o 
  14   3  10       27.85       26.70     15.09 o 
   0   4  10       47.75       44.84     22.26 o 
   1   4  10       84.70       69.02     14.26 o 
   2   4  10       43.01       44.33     12.85 o 
   3   4  10      770.32      787.86     27.91 o 
   4   4  10      848.79      742.62     15.59 o 
   5   4  10       29.81       18.89     15.73 o 
   6   4  10       57.99       51.02     15.62 o 
   7   4  10       90.79       53.89     12.97 o 
   8   4  10       51.30       36.76     14.44 o 
   9   4  10       45.48       81.60     10.64 o 
  10   4  10       45.29       45.69     12.15 o 
  11   4  10      109.15      137.37     11.26 o 
  12   4  10      121.54      101.53     12.29 o 
  13   4  10       23.97       17.49     13.84 o 
  14   4  10        8.47       11.32     12.08 o 
   1   5  10      103.70       98.29     14.20 o 
   2   5  10      183.99      226.18     14.54 o 
   3   5  10      420.01      460.98     19.14 o 
   4   5  10        7.94       27.66     15.76 o 
   5   5  10       37.82       38.77     15.57 o 
   6   5  10       89.20       64.38     12.82 o 
   7   5  10       15.53       21.91     14.54 o 
   8   5  10       75.09       42.62     12.42 o 
   9   5  10      132.19      174.01     11.58 o 
  10   5  10      152.98      213.11     12.17 o 
  11   5  10       97.53      226.38     13.40 o 
  12   5  10       45.28       37.59     12.38 o 
  13   5  10       50.82       29.68     12.93 o 
  14   5  10        6.72       22.50     11.77 o 
   0   6  10       66.24       63.00     18.33 o 
   1   6  10      179.16      197.56     14.60 o 
   2   6  10        4.28       12.32     14.14 o 
   3   6  10       78.50       88.63     15.66 o 
   4   6  10       56.75       81.49     15.72 o 
   5   6  10       24.82       28.63     17.89 o 
   6   6  10      138.18      130.05     16.54 o 
   7   6  10       64.61       56.85     11.87 o 
   8   6  10       47.30       65.63     14.32 o 
   9   6  10        3.65       17.96     12.51 o 
  10   6  10      196.80      204.88     14.48 o 
  11   6  10      159.45      146.25     13.09 o 
  12   6  10       89.54      102.45     12.28 o 
  13   6  10       80.88       33.98     12.46 o 
  14   6  10       15.00        9.05     15.22 o 
   1   7  10       93.63      118.41     12.20 o 
   2   7  10       50.57       83.65     15.88 o 
   3   7  10       37.37       44.45     17.91 o 
   4   7  10      226.92      221.03     15.97 o 
   5   7  10       88.45       91.40     12.30 o 
   6   7  10       55.73       75.25     12.94 o 
   7   7  10       60.82       78.70     16.87 o 
   8   7  10      106.33      140.83     13.24 o 
   9   7  10        1.82       10.56     11.80 o 
  10   7  10       80.99       55.64     14.15 o 
  11   7  10       64.18       33.19     12.18 o 
  12   7  10      123.14      132.19     15.06 o 
  13   7  10      163.10      176.67     14.61 o 
  14   7  10       21.55      -13.04     35.16 o 
   0   8  10     1227.96     1246.78     21.81 o 
   1   8  10       24.63       10.87     14.48 o 
   2   8  10      110.74      127.34     18.09 o 
   3   8  10      135.99      150.76     18.66 o 
   4   8  10      106.99      145.51     14.32 o 
   5   8  10       49.00       72.32     14.29 o 
   6   8  10       26.89       33.00     14.20 o 
   7   8  10       24.82       31.04     16.42 o 
   8   8  10       78.76       79.00     12.48 o 
   9   8  10        7.89        3.83     12.78 o 
  10   8  10       51.80       42.71     12.16 o 
  11   8  10      150.31      178.01     14.73 o 
  12   8  10       97.60       82.63     14.05 o 
  13   8  10        6.52       -3.59     13.38 o 
   1   9  10       25.92       27.71     15.99 o 
   2   9  10      319.82      302.15     18.60 o 
   3   9  10      315.03      389.64     23.66 o 
   4   9  10      374.45      350.04     15.30 o 
   5   9  10       36.88       38.42     16.49 o 
   6   9  10       21.64       26.57     13.88 o 
   7   9  10       58.66       54.98     13.13 o 
   8   9  10      572.65      450.29     35.31 o 
   9   9  10        5.08        5.96     12.70 o 
  10   9  10        2.25        5.77     11.51 o 
  11   9  10       65.76       42.58     15.07 o 
  12   9  10       81.68       79.76     13.91 o 
  13   9  10       81.74       77.46     15.48 o 
   0  10  10      973.13      963.59    124.04 o 
   1  10  10       53.15       36.23     14.43 o 
   2  10  10      106.23      110.89     16.76 o 
   3  10  10      115.09      161.71     16.19 o 
   4  10  10      889.45      816.54     19.96 o 
   5  10  10       24.96       27.84     13.04 o 
   6  10  10       25.58       54.31     14.44 o 
   7  10  10      368.22      331.60     15.02 o 
   8  10  10      173.69      209.80     14.82 o 
   9  10  10       80.43       58.08     13.50 o 
  10  10  10       86.41      111.46     12.02 o 
  11  10  10       25.41       23.54     16.59 o 
  12  10  10       10.97       25.93     14.95 o 
  13  10  10      332.37      431.00     15.20 o 
   1  11  10      150.88      146.13     16.11 o 
   2  11  10     1796.36     1941.00    161.18 o 
   3  11  10      535.88      572.16     22.74 o 
   4  11  10      132.40      137.65     16.02 o 
   5  11  10       39.13       34.08     13.97 o 
   6  11  10      486.43      512.02     21.52 o 
   7  11  10      428.57      455.02     15.57 o 
   8  11  10       35.34       24.65     14.40 o 
   9  11  10       31.52       69.54     13.90 o 
  10  11  10      364.02      458.58     20.16 o 
  11  11  10       97.31      117.81     13.91 o 
  12  11  10       13.97       39.99     15.17 o 
  13  11  10       37.09       69.41     24.98 o 
   0  12  10      648.59      770.57     35.25 o 
   1  12  10      762.86      828.99     17.91 o 
   2  12  10       67.78       72.23     14.44 o 
   3  12  10       58.07       64.61     14.99 o 
   4  12  10      734.93      764.05     41.16 o 
   5  12  10        2.24       -0.53     13.27 o 
   6  12  10      159.26      154.22     12.38 o 
   7  12  10      210.39      265.93     15.95 o 
   8  12  10      168.03      149.05     15.07 o 
   9  12  10      126.79      191.35     13.65 o 
  10  12  10      260.40      244.77     14.04 o 
  11  12  10        4.63       14.58     14.93 o 
  12  12  10        7.61        3.96     13.81 o 
   1  13  10      654.58      629.33     28.18 o 
   2  13  10      185.32      212.02     14.51 o 
   3  13  10      109.99      112.27     16.07 o 
   4  13  10       65.08       78.94     15.95 o 
   5  13  10      139.27      151.25     15.02 o 
   6  13  10      252.24      245.02     15.24 o 
   7  13  10      333.38      340.99     17.66 o 
   8  13  10      612.00      586.30     15.80 o 
   9  13  10      350.35      265.85     15.88 o 
  10  13  10       54.38       51.62     12.73 o 
  11  13  10      205.34      128.25     17.86 o 
  12  13  10       31.43       13.02     12.94 o 
   0  14  10     1358.55     1431.69     37.94 o 
   1  14  10      200.54      262.74     25.65 o 
   2  14  10       28.46       24.26     14.22 o 
   3  14  10       18.35       17.11     16.13 o 
   4  14  10      294.37      402.09     16.56 o 
   5  14  10       61.41       57.17     13.55 o 
   6  14  10        5.50        3.97     15.03 o 
   7  14  10      110.07      108.75     17.79 o 
   8  14  10       80.01       80.52     16.52 o 
   9  14  10       69.30       99.20     15.06 o 
  10  14  10       72.36       85.64     13.61 o 
  11  14  10      125.18      138.94     15.53 o 
   1  15  10        4.55        5.95     16.22 o 
   2  15  10        4.37       24.11     14.38 o 
   3  15  10        2.32       12.15     14.86 o 
   4  15  10       46.26       22.99     13.77 o 
   5  15  10      210.00      192.78     17.38 o 
   6  15  10       11.12        9.37     13.66 o 
   7  15  10      205.61      248.67     17.05 o 
   8  15  10      121.12      162.58     16.76 o 
   9  15  10      157.82      148.30     16.82 o 
  10  15  10      174.38      175.91     14.35 o 
  11  15  10       89.05      119.82     14.26 o 
   0  16  10      201.51      167.74     33.14 o 
   1  16  10      167.02      145.45     16.84 o 
   2  16  10       28.46       35.01     16.88 o 
   3  16  10       23.96       61.44     15.02 o 
   4  16  10      271.92      171.41     13.92 o 
   5  16  10       87.84       99.72     15.23 o 
   6  16  10      245.77      291.43     18.42 o 
   7  16  10      454.83      406.66     17.15 o 
   8  16  10       48.44       49.32     13.49 o 
   9  16  10       69.46       68.45     15.34 o 
  10  16  10      180.03      176.67     17.21 o 
  11  16  10       27.04       19.94     35.33 o 
   1  17  10      140.40      159.91     19.26 o 
   2  17  10        0.20        2.60     14.44 o 
   3  17  10       31.43       40.08     16.91 o 
   4  17  10        1.01        3.24     13.55 o 
   5  17  10        8.37       16.17     14.73 o 
   6  17  10       54.26       53.80     18.74 o 
   7  17  10      120.24       87.18     19.30 o 
   8  17  10       46.48       35.67     14.65 o 
   9  17  10       18.85       42.22     14.04 o 
  10  17  10      163.81      125.34     15.57 o 
   0  18  10       52.66       79.24     25.38 o 
   1  18  10       73.67       50.58     18.97 o 
   2  18  10        7.83       15.84     19.28 o 
   3  18  10       43.71       33.83     13.79 o 
   4  18  10      158.07      165.91     15.74 o 
   5  18  10       50.75       59.23     14.11 o 
   6  18  10      156.96       95.86     13.77 o 
   7  18  10      253.99      312.43     17.29 o 
   8  18  10       40.91       26.90     13.71 o 
   9  18  10       19.44       16.11     15.42 o 
   1  19  10       90.60       42.04     18.96 o 
   2  19  10       25.78       27.28     19.81 o 
   3  19  10       30.83       27.25     16.14 o 
   4  19  10       10.22       18.01     15.37 o 
   5  19  10        4.71       15.44     18.26 o 
   6  19  10       20.58        8.58     19.38 o 
   7  19  10        2.73       15.06     12.66 o 
   8  19  10       16.83       10.38     12.02 o 
   9  19  10       16.31        6.59     19.86 o 
   0  20  10       39.72       63.40     24.24 o 
   1  20  10      120.09      166.18     19.96 o 
   2  20  10        0.57        8.99     20.23 o 
   3  20  10        5.28       19.33     15.08 o 
   4  20  10       10.58       18.37     17.40 o 
   5  20  10        2.50       -3.11     15.15 o 
   6  20  10       31.57       32.27     16.88 o 
   7  20  10       85.33       90.21     14.23 o 
   8  20  10       25.20       17.38     15.52 o 
   1  21  10       66.91      108.88     19.78 o 
   2  21  10      122.87      125.59     20.86 o 
   3  21  10       24.41       25.57     17.54 o 
   4  21  10       87.50       64.43     16.11 o 
   5  21  10       35.82       24.60     16.58 o 
   6  21  10       29.96       12.78     15.27 o 
   7  21  10       25.42       18.58     20.01 o 
   0  22  10      319.73      347.92     27.58 o 
   1  22  10       35.74       33.68     19.82 o 
   2  22  10       38.99       36.24     19.76 o 
   3  22  10       26.93       21.43     14.36 o 
   4  22  10        1.80       26.05     16.25 o 
   5  22  10      121.41      121.33     17.35 o 
   6  22  10      114.47      178.59     25.91 o 
   1  23  10       55.26       60.49     17.10 o 
   2  23  10      196.21      147.94     20.78 o 
   3  23  10       25.56       27.44     21.09 o 
   4  23  10       26.59       20.26     17.13 o 
   0  24  10      359.96      303.85     36.76 o 
   1  24  10       55.24       40.07     26.90 o 
   1   0  11        6.15       26.70     22.34 o 
   2   0  11       20.02       11.35     15.78 o 
   3   0  11        0.08       17.36     30.20 o 
   4   0  11     1294.20     1560.55     53.04 o 
   5   0  11      126.92      106.10     22.87 o 
   6   0  11      168.55      152.19     31.80 o 
   7   0  11       51.16       64.41     18.18 o 
   8   0  11        4.12        3.43     22.87 o 
   9   0  11      609.63      636.81     95.40 o 
  10   0  11      118.85       81.89     23.67 o 
  11   0  11        0.59        4.75     23.00 o 
  12   0  11       55.83       41.84     23.69 o 
   0   1  11      190.38      236.15     22.48 o 
   1   1  11      324.78      333.05     14.52 o 
   2   1  11      223.66      229.93     12.46 o 
   3   1  11      129.84      106.09     16.08 o 
   4   1  11       47.79       50.01     14.34 o 
   5   1  11       96.11       98.36     13.42 o 
   6   1  11      309.65      255.13     20.05 o 
   7   1  11      353.73      324.59     14.01 o 
   8   1  11      134.58      135.63     14.76 o 
   9   1  11       37.68       57.48     14.80 o 
  10   1  11      173.96      156.56     12.60 o 
  11   1  11       44.74       47.62     13.40 o 
  12   1  11       36.17       23.41     14.92 o 
   1   2  11      260.96      294.70     13.15 o 
   2   2  11        1.42       21.19     13.65 o 
   3   2  11      600.44      632.02     16.78 o 
   4   2  11      650.24      507.25     15.10 o 
   5   2  11       37.01       60.16     15.93 o 
   6   2  11      185.26      173.70     16.29 o 
   7   2  11        7.38        6.73     14.12 o 
   8   2  11      170.11      159.27     22.81 o 
   9   2  11      118.74      129.88     18.81 o 
  10   2  11       37.58       34.54     14.76 o 
  11   2  11      220.10      211.79     14.61 o 
  12   2  11        9.63       10.55     13.96 o 
   0   3  11      596.25      686.46     23.88 o 
   1   3  11       88.20      110.76     14.30 o 
   2   3  11      107.55       88.27     14.00 o 
   3   3  11      415.44      467.02     14.98 o 
   4   3  11        2.69        2.67     15.69 o 
   5   3  11       49.04       64.83     16.37 o 
   6   3  11       48.97       64.70     14.38 o 
   7   3  11       80.23       75.45     18.32 o 
   8   3  11      244.76      212.06     19.11 o 
   9   3  11       18.25       16.26     15.73 o 
  10   3  11        6.36       27.13     13.64 o 
  11   3  11       19.16       15.78     11.94 o 
  12   3  11       15.53       23.82     13.10 o 
   1   4  11       31.42       26.65     14.03 o 
   2   4  11       13.91        2.19     12.71 o 
   3   4  11      207.78      249.78     14.68 o 
   4   4  11       69.52       68.87     16.01 o 
   5   4  11       10.78       12.90     13.71 o 
   6   4  11       43.79       41.28     18.62 o 
   7   4  11        1.23       11.65     15.76 o 
   8   4  11      100.17      103.27     18.89 o 
   9   4  11        5.80       30.58     14.57 o 
  10   4  11        0.93        7.39     10.45 o 
  11   4  11       93.26       80.98     13.38 o 
  12   4  11        5.58        9.97     14.32 o 
   0   5  11       37.66       39.45     22.18 o 
   1   5  11       58.84       48.17     14.05 o 
   2   5  11        2.85       13.54     14.06 o 
   3   5  11      191.52      157.76     14.47 o 
   4   5  11      126.15      164.86     12.89 o 
   5   5  11       38.14       53.53     18.15 o 
   6   5  11       23.93       26.24     16.35 o 
   7   5  11        8.23       11.89     15.68 o 
   8   5  11       14.79       32.12     14.49 o 
   9   5  11      113.25      118.03     14.79 o 
  10   5  11       39.33       38.67     12.72 o 
  11   5  11       11.63       27.34     12.22 o 
  12   5  11        2.95       -3.03     12.36 o 
   1   6  11      114.77      133.96     16.00 o 
   2   6  11       21.84       29.84     14.32 o 
   3   6  11      329.39      329.70     16.08 o 
   4   6  11       15.49       24.66     15.66 o 
   5   6  11       29.22        4.43     15.55 o 
   6   6  11      101.93      117.02     18.70 o 
   7   6  11       31.50       53.82     14.50 o 
   8   6  11       85.00       88.57     17.09 o 
   9   6  11       22.04        8.59     13.55 o 
  10   6  11       40.82       35.09     14.26 o 
  11   6  11      284.90      203.50     13.62 o 
  12   6  11        6.70       11.36     12.23 o 
   0   7  11      114.68      154.28     19.26 o 
   1   7  11      243.18      257.55     13.67 o 
   2   7  11        8.73        7.41     12.89 o 
   3   7  11      183.61      170.06     14.30 o 
   4   7  11       20.91       24.83     17.94 o 
   5   7  11      125.01       89.29     14.25 o 
   6   7  11      211.58      272.59     19.11 o 
   7   7  11      172.55      180.74     13.19 o 
   8   7  11       36.66       53.43     16.22 o 
   9   7  11       15.35       15.56     13.40 o 
  10   7  11       41.62       26.96     12.21 o 
  11   7  11       34.31       18.82     14.56 o 
  12   7  11       27.20       13.55     12.19 o 
   1   8  11       53.09       52.47     15.79 o 
   2   8  11      110.30      103.16     14.29 o 
   3   8  11      475.23      487.39     30.33 o 
   4   8  11        5.98        1.73     15.28 o 
   5   8  11        4.37        6.58     15.67 o 
   6   8  11       36.65       52.77     13.68 o 
   7   8  11       58.99       94.46     15.00 o 
   8   8  11      310.30      343.46     15.35 o 
   9   8  11        7.51       16.09     12.21 o 
  10   8  11       21.24       39.10     13.47 o 
  11   8  11      109.18      197.63     17.94 o 
   0   9  11       23.49       29.69     18.17 o 
   1   9  11       81.00       83.99     14.64 o 
   2   9  11      627.08      694.91     16.97 o 
   3   9  11      424.77      467.34     19.14 o 
   4   9  11      123.21      135.03     14.40 o 
   5   9  11        4.67       22.86     19.50 o 
   6   9  11      185.59      181.30     13.46 o 
   7   9  11       33.25       46.35     15.04 o 
   8   9  11      141.79      104.63     13.69 o 
   9   9  11        9.83       23.43     12.20 o 
  10   9  11       98.03      103.80     13.01 o 
  11   9  11      171.19      163.49     14.52 o 
   1  10  11        8.95        2.25     14.43 o 
   2  10  11      105.26      109.05     16.38 o 
   3  10  11      654.50      724.86     40.34 o 
   4  10  11      182.69      214.80     19.01 o 
   5  10  11       39.47       64.30     14.73 o 
   6  10  11       35.60       36.92     14.24 o 
   7  10  11        9.68       13.77     16.88 o 
   8  10  11      461.08      432.55     25.72 o 
   9  10  11       71.94       78.43     12.46 o 
  10  10  11       33.81       18.36     11.94 o 
  11  10  11       65.37       35.82     17.20 o 
   0  11  11      606.61      558.68     87.07 o 
   1  11  11       10.02       19.43     14.28 o 
   2  11  11      194.12      261.34     18.96 o 
   3  11  11       74.15       79.13     16.17 o 
   4  11  11      112.33       98.63     19.87 o 
   5  11  11        8.38       15.37     13.44 o 
   6  11  11       67.77       50.30     14.67 o 
   7  11  11       21.02       30.43     14.89 o 
   8  11  11       59.91       58.66     14.69 o 
   9  11  11       86.84       57.57     13.81 o 
  10  11  11        1.06       12.02     12.62 o 
  11  11  11        9.64       -4.46     20.06 o 
   1  12  11       65.44       64.89     16.02 o 
   2  12  11        8.95        9.70     18.49 o 
   3  12  11       22.76       27.64     15.96 o 
   4  12  11      482.43      590.18     17.43 o 
   5  12  11       68.97      101.95     14.98 o 
   6  12  11      241.06      176.76     16.58 o 
   7  12  11       35.26       21.87     15.18 o 
   8  12  11      119.25      129.76     15.11 o 
   9  12  11       12.70       26.42     13.61 o 
  10  12  11       67.62       71.60     13.11 o 
   0  13  11      534.12      535.19     43.53 o 
   1  13  11      100.44      122.60     18.79 o 
   2  13  11       28.63        7.84     18.70 o 
   3  13  11      155.82      173.65     14.96 o 
   4  13  11       62.30       50.03     16.30 o 
   5  13  11       85.84       63.53     14.41 o 
   6  13  11       26.32       13.46     17.32 o 
   7  13  11      257.75      238.57     17.65 o 
   8  13  11      113.96      107.19     14.33 o 
   9  13  11       20.42       51.68     15.28 o 
  10  13  11      159.39      150.79     14.56 o 
   1  14  11       59.35       54.48     22.87 o 
   2  14  11      525.93      603.67     43.28 o 
   3  14  11      248.36      268.64     17.61 o 
   4  14  11       59.71       46.17     16.84 o 
   5  14  11      160.29      116.32     15.43 o 
   6  14  11      158.82      156.14     15.45 o 
   7  14  11       38.05       37.45     17.68 o 
   8  14  11       44.41       46.66     12.71 o 
   9  14  11        0.42       32.20     15.42 o 
   0  15  11       28.93       25.83     32.98 o 
   1  15  11       27.57       17.05     18.94 o 
   2  15  11       80.13       88.20     16.33 o 
   3  15  11       71.56       54.29     16.40 o 
   4  15  11        3.74       13.93     13.61 o 
   5  15  11       33.08       23.95     17.10 o 
   6  15  11        8.63       22.24     14.08 o 
   7  15  11        1.07       15.61     16.16 o 
   8  15  11       54.29       60.00     15.10 o 
   9  15  11       34.93       37.11     20.02 o 
   1  16  11       26.09       17.96     16.20 o 
   2  16  11      288.87      326.23     19.85 o 
   3  16  11      168.07      199.42     17.05 o 
   4  16  11        3.40        5.86     16.81 o 
   5  16  11       19.64       30.57     15.26 o 
   6  16  11        4.88       24.05     18.01 o 
   7  16  11       13.77       12.32     14.79 o 
   8  16  11       36.59       38.58     17.09 o 
   0  17  11        6.52       28.18     33.14 o 
   1  17  11       14.00       33.42     18.92 o 
   2  17  11        0.23       17.07     14.97 o 
   3  17  11      103.31      128.61     14.05 o 
   4  17  11        5.25        3.70     15.27 o 
   5  17  11       12.93       20.21     15.59 o 
   6  17  11        4.49        6.13     16.03 o 
   7  17  11       25.07       15.88     17.08 o 
   1  18  11       28.49       73.52     23.67 o 
   2  18  11        4.21        1.12     14.70 o 
   3  18  11      113.07      133.67     17.78 o 
   4  18  11        4.49        1.56     15.41 o 
   5  18  11      115.60      126.24     18.14 o 
   6  18  11       43.75       19.09     15.33 o 
   0  19  11       11.53       12.11     33.57 o 
   1  19  11       10.58       15.00     23.66 o 
   2  19  11       15.21       28.73     16.81 o 
   3  19  11       96.66       73.85     14.07 o 
   4  19  11       29.56       19.62     17.98 o 
   5  19  11       27.46       18.72     14.38 o 
   1  20  11        9.50        1.97     20.73 o 
   2  20  11        8.44        7.49     15.19 o 
   3  20  11      129.98       60.11     17.97 o 
   4  20  11      118.38       98.25     27.50 o 
   0  21  11      344.40      351.80     37.43 o 
   1  21  11       61.88       35.69     25.00 o 
   0   0  12       30.49        3.11     31.88 o 
   1   0  12     1036.88     1254.88     54.97 o 
   2   0  12        0.52        0.32     22.74 o 
   3   0  12      339.69      299.11     19.11 o 
   4   0  12       61.54       98.46     16.59 o 
   5   0  12       79.81       62.75     19.11 o 
   6   0  12       32.27       25.32     18.97 o 
   7   0  12       13.12       15.62     18.69 o 
   8   0  12       42.28       15.93     18.72 o 
   9   0  12      261.98      222.86     19.89 o 
  10   0  12       20.22       29.89     17.32 o 
   1   1  12      639.71      707.41     19.67 o 
   2   1  12      167.00      154.48     13.46 o 
   3   1  12      463.37      381.45     14.06 o 
   4   1  12        9.20       12.47     13.21 o 
   5   1  12       33.07       57.58     14.55 o 
   6   1  12      155.56      161.90     16.64 o 
   7   1  12       90.61       75.30     16.45 o 
   8   1  12       32.22       20.96     16.48 o 
   9   1  12       48.19      111.05     16.91 o 
  10   1  12       23.82       26.64     14.00 o 
   0   2  12       37.34       58.33     15.97 o 
   1   2  12      165.96      139.38     12.47 o 
   2   2  12      378.77      319.01     15.11 o 
   3   2  12      116.86      119.89     14.66 o 
   4   2  12      305.72      303.91     15.06 o 
   5   2  12       30.14       52.58     13.53 o 
   6   2  12       51.23       44.45     16.27 o 
   7   2  12       29.38       22.51     14.70 o 
   8   2  12       65.59       58.52     13.57 o 
   9   2  12       46.63       56.01     14.02 o 
  10   2  12       46.27       29.64     14.07 o 
   1   3  12       23.18       15.84     14.36 o 
   2   3  12       17.55       25.03     16.05 o 
   3   3  12       55.83      100.09     14.60 o 
   4   3  12       18.39       24.89     14.45 o 
   5   3  12      152.97      132.56     16.51 o 
   6   3  12       16.57       26.55     14.57 o 
   7   3  12        2.64       14.53     14.66 o 
   8   3  12       11.04       13.36     14.80 o 
   9   3  12       85.94       70.97     19.46 o 
  10   3  12      121.48       68.52     14.16 o 
   0   4  12       56.02       71.69     22.97 o 
   1   4  12        5.40       -6.62     14.13 o 
   2   4  12       85.97      117.69     13.46 o 
   3   4  12        7.65       21.98     16.31 o 
   4   4  12       29.45       32.66     16.12 o 
   5   4  12      162.03      177.82     15.66 o 
   6   4  12      377.58      321.25     16.62 o 
   7   4  12       23.36       18.00     13.27 o 
   8   4  12       80.34       45.33     19.21 o 
   9   4  12        9.61        9.64     20.50 o 
  10   4  12       15.20       19.73     14.59 o 
   1   5  12        2.39       27.45     14.52 o 
   2   5  12        0.96       10.08     12.97 o 
   3   5  12        2.91        3.08     14.21 o 
   4   5  12       17.49       33.15     13.22 o 
   5   5  12      153.17      114.62     13.45 o 
   6   5  12      182.21      139.20     15.33 o 
   7   5  12        6.66       10.25     18.65 o 
   8   5  12        2.61        3.91     16.43 o 
   9   5  12       20.49       -0.55     13.63 o 
  10   5  12       10.39       30.04     15.98 o 
   0   6  12       51.95       21.50     22.60 o 
   1   6  12       13.87       18.81     12.34 o 
   2   6  12        0.65        3.25     14.37 o 
   3   6  12        2.26        8.60     14.28 o 
   4   6  12        5.04        3.69     16.19 o 
   5   6  12       21.31       22.23     13.27 o 
   6   6  12       15.90       31.80     16.06 o 
   7   6  12        9.22       15.27     19.00 o 
   8   6  12        2.94       13.27     16.49 o 
   9   6  12        6.48        1.05     15.14 o 
  10   6  12        2.79       -0.72     24.86 o 
   1   7  12       34.25       37.20     16.05 o 
   2   7  12       78.30       73.75     14.77 o 
   3   7  12       16.55       25.65     13.30 o 
   4   7  12       41.00       30.54     14.55 o 
   5   7  12       40.45       47.83     14.60 o 
   6   7  12        4.52        6.87     17.02 o 
   7   7  12       24.33       12.81     19.13 o 
   8   7  12       10.89       -1.28     19.32 o 
   9   7  12        6.45       34.03     16.21 o 
   0   8  12       56.18       32.03     18.83 o 
   1   8  12       62.43       60.66     13.43 o 
   2   8  12        0.11        1.30     14.59 o 
   3   8  12       17.88       13.49     16.33 o 
   4   8  12        8.98       16.27     13.09 o 
   5   8  12        9.18       12.58     18.63 o 
   6   8  12       23.92        5.49     19.00 o 
   7   8  12       21.07       35.06     14.54 o 
   8   8  12       13.25        6.23     20.78 o 
   9   8  12       13.66        9.69     11.83 o 
   1   9  12       72.98       70.24     14.75 o 
   2   9  12      405.13      354.85     17.08 o 
   3   9  12       71.23       62.19     16.47 o 
   4   9  12       18.50       10.29     14.32 o 
   5   9  12      183.97      164.91     19.25 o 
   6   9  12        1.53        0.37     18.63 o 
   7   9  12       10.66       16.24     14.65 o 
   8   9  12        3.52       12.27     15.86 o 
   9   9  12        5.01       10.27     12.58 o 
   0  10  12      581.11      684.50     25.10 o 
   1  10  12        0.75        2.20     14.61 o 
   2  10  12        8.58      -13.09     16.42 o 
   3  10  12      113.14      108.47     16.53 o 
   4  10  12      192.31      179.43     16.75 o 
   5  10  12      119.74       97.34     16.67 o 
   6  10  12        1.50        2.33     19.07 o 
   7  10  12       82.08      108.58     18.35 o 
   8  10  12       11.88       29.19     14.21 o 
   9  10  12        2.98        7.66     35.00 o 
   1  11  12        2.08       10.29     13.29 o 
   2  11  12      292.37      290.23     20.17 o 
   3  11  12      266.22      353.21     19.79 o 
   4  11  12       50.06       42.90     16.78 o 
   5  11  12      247.25      262.67     17.41 o 
   6  11  12       24.16       29.51     17.32 o 
   7  11  12       10.95       17.06     14.32 o 
   8  11  12       33.72       20.51     16.04 o 
   0  12  12      722.35      607.30     21.12 o 
   1  12  12        6.13       27.96     14.83 o 
   2  12  12      102.60       81.01     16.62 o 
   3  12  12      233.27      291.17     19.75 o 
   4  12  12       31.19       17.26     14.85 o 
   5  12  12       31.97       22.34     15.29 o 
   6  12  12       17.08       10.89     14.17 o 
   7  12  12       77.45       55.51     14.55 o 
   1  13  12       26.96       33.39     13.60 o 
   2  13  12      335.24      354.12     23.63 o 
   3  13  12      245.42      224.87     19.77 o 
   4  13  12       38.15       38.61     16.70 o 
   5  13  12       18.83       15.01     20.39 o 
   6  13  12        0.48        0.87     15.86 o 
   7  13  12        6.75       13.47     16.15 o 
   0  14  12      768.85      660.39     35.25 o 
   1  14  12       10.92        9.31     15.00 o 
   2  14  12      518.85      500.56     20.60 o 
   3  14  12      177.69      132.30     17.28 o 
   4  14  12       72.45       65.99     15.64 o 
   5  14  12       35.95       38.79     18.00 o 
   6  14  12      132.62      126.94     14.62 o 
   1  15  12       36.08       27.33     17.03 o 
   2  15  12       13.59       10.19     19.37 o 
   3  15  12      111.24      100.67     15.26 o 
   4  15  12      142.81      155.42     21.47 o 
   5  15  12       80.82       80.68     14.62 o 
   0  16  12        0.99      -12.49     23.97 o 
   1  16  12       44.01       22.71     16.92 o 
   2  16  12       66.42       67.12     17.38 o 
   3  16  12       70.35       77.75     19.87 o 
   4  16  12       25.80       31.88     19.73 o 
   1  17  12       18.85        4.40     20.01 o 
   2  17  12       21.65       -0.04     26.73 o 
   1   0  13      100.13      136.83     20.74 o 
   2   0  13       10.84        9.93     23.47 o 
   3   0  13       43.92       59.00     23.41 o 
   4   0  13       23.29       25.82     23.47 o 
   5   0  13        1.57       10.73     23.94 o 
   6   0  13        8.51        9.54     19.31 o 
   7   0  13        7.47       -8.27     19.31 o 
   0   1  13       46.52       96.74     19.05 o 
   1   1  13      154.65      143.16     15.13 o 
   2   1  13       18.89       11.53     14.73 o 
   3   1  13       88.99       96.58     12.81 o 
   4   1  13        2.29        4.15     14.63 o 
   5   1  13       27.07       20.58     14.82 o 
   6   1  13       29.37       25.11     16.97 o 
   7   1  13       12.40        8.60     15.24 o 
   1   2  13      373.15      415.08     17.33 o 
   2   2  13        4.35        3.88     14.62 o 
   3   2  13       83.03       77.20     14.95 o 
   4   2  13       24.99       23.45     16.73 o 
   5   2  13       28.19       20.58     16.75 o 
   6   2  13        2.10        9.71     14.91 o 
   7   2  13       11.84        3.59     13.68 o 
   0   3  13       34.14       22.94     16.18 o 
   1   3  13      405.65      420.97     29.09 o 
   2   3  13       91.12       92.80     16.71 o 
   3   3  13       57.57       45.84     14.87 o 
   4   3  13        3.47        5.16     14.71 o 
   5   3  13       40.24       35.48     14.90 o 
   6   3  13       50.57      107.89     15.23 o 
   7   3  13       23.96       22.58     17.23 o 
   1   4  13      168.44      135.69     16.73 o 
   2   4  13       40.66       13.05     16.69 o 
   3   4  13       45.67       35.19     14.77 o 
   4   4  13      129.03      137.43     15.38 o 
   5   4  13       51.97       42.39     15.35 o 
   6   4  13       16.05       16.23     16.99 o 
   7   4  13       25.60       21.03     33.82 o 
   0   5  13       22.32       18.42     18.74 o 
   1   5  13       86.54       88.17     12.00 o 
   2   5  13        3.54        1.56     13.55 o 
   3   5  13       52.01       30.07     14.86 o 
   4   5  13       16.72       20.88     14.84 o 
   5   5  13       20.37        7.25     13.76 o 
   6   5  13       14.57        1.55     13.74 o 
   1   6  13       16.02       26.92     16.57 o 
   2   6  13        3.98      -11.95     16.59 o 
   3   6  13       54.28       48.43     14.99 o 
   4   6  13      166.13      129.40     15.62 o 
   5   6  13        5.73       23.79     16.99 o 
   6   6  13        0.20       15.82     17.00 o 
   0   7  13      299.99      369.91     24.83 o 
   1   7  13       67.61       50.61     15.03 o 
   2   7  13      139.67      135.33     15.48 o 
   3   7  13       66.85       48.08     14.79 o 
   4   7  13        0.14        2.59     16.90 o 
   5   7  13        7.18       14.73     15.13 o 
   6   7  13       36.65       44.91     24.24 o 
   1   8  13      193.70      160.68     14.09 o 
   2   8  13      205.08      186.75     13.30 o 
   3   8  13       87.53       98.57     15.50 o 
   4   8  13        4.48       13.15     15.10 o 
   5   8  13       19.79       34.29     17.00 o 
   0   9  13      298.99      207.74     20.28 o 
   1   9  13      163.84      135.00     14.12 o 
   2   9  13       19.32       23.12     13.80 o 
   3   9  13       62.11       68.16     14.01 o 
   4   9  13       19.98       35.64     15.34 o 
   5   9  13        4.82      -25.41     34.91 o 
   1  10  13      285.96      288.24     14.73 o 
   2  10  13       16.06       12.04     13.94 o 
   3  10  13       54.28       38.12     14.10 o 
   4  10  13       44.64       26.72     15.52 o 
   0  11  13       63.12       82.60     24.15 o 
   1  11  13      199.57      192.81     15.59 o 
   2  11  13       29.66       35.01     13.86 o 
   3  11  13      186.51      146.01     15.70 o 
   1  12  13      285.30      288.03     25.46 o 
                                                 
